# Supplementary material for: ﻿Review of the wolf spider genus Acantholycosa Dahl, 1908 from China (Araneae, Lycosidae)
Source: Zookeys. 2025 Jun 6;1240:239–56. doi: 10.3897/zookeys.1240.146399 (PMC12166387; doi:10.3897/zookeys.1240.146399)
Supplement: XML Treatment for Acantholycosa [file zookeys.1240.146399-treatment1.xml]

<!DOCTYPE tp:taxon-treatment
  PUBLIC "-//TaxonX//DTD Taxonomic Treatment Publishing DTD v0 20100105//EN" "tax-treatment-NSO.dtd">
<tp:taxon-treatment xmlns:tp="http://www.plazi.org/taxpub"><tp:treatment-meta><kwd-group><label>Taxon classification</label><kwd>
              <named-content content-type="kingdom">Animalia</named-content>
            </kwd><kwd>
              <named-content content-type="order">Araneae</named-content>
            </kwd><kwd>
              <named-content content-type="family">Lycosidae</named-content>
            </kwd></kwd-group><mixed-citation publication-type="journal"><person-group><name><surname>Zhang</surname><given-names>Xiang-Yun</given-names></name><name><surname>Zhang</surname><given-names>Zhi-Sheng</given-names></name><name><surname>Wang</surname><given-names>Lu-Yu</given-names></name></person-group><article-title>﻿Review of the wolf spider genus <italic><tp:taxon-name><tp:taxon-name-part taxon-name-part-type="genus" reg="Acantholycosa">Acantholycosa</tp:taxon-name-part></tp:taxon-name></italic> Dahl, 1908 from China (<tp:taxon-name><tp:taxon-name-part taxon-name-part-type="order">Araneae</tp:taxon-name-part></tp:taxon-name>, <tp:taxon-name><tp:taxon-name-part taxon-name-part-type="family">Lycosidae</tp:taxon-name-part></tp:taxon-name>)</article-title><source>Zookeys</source><day>06</day><month>06</month><year>2025</year><volume>1240</volume><fpage>239</fpage><lpage>256</lpage><pub-id pub-id-type="doi">10.3897/zookeys.1240.146399</pub-id></mixed-citation></tp:treatment-meta><tp:nomenclature><label>﻿Genus</label><tp:taxon-name>
            <object-id xmlns:xlink="http://www.w3.org/1999/xlink" content-type="arpha" xlink:type="simple">8D6CB7F9-101A-5D8B-86D6-FBED563238CE</object-id>
            <tp:taxon-name-part taxon-name-part-type="genus" reg="Acantholycosa">Acantholycosa</tp:taxon-name-part>
          </tp:taxon-name><tp:taxon-authority>Dahl, 1908</tp:taxon-authority></tp:nomenclature><tp:treatment-sec sec-type="type species" id="SECID0EWKAC"><title>Type species.</title><p><italic><tp:taxon-name><tp:taxon-name-part taxon-name-part-type="genus" reg="Lycosa">Lycosa</tp:taxon-name-part><tp:taxon-name-part taxon-name-part-type="species" reg="sudetica">sudetica</tp:taxon-name-part></tp:taxon-name></italic> L. Koch, 1875.</p></tp:treatment-sec><tp:treatment-sec sec-type="diagnosis" id="SECID0EHLAC"><title>Diagnosis.</title><p>Members of <italic><tp:taxon-name><tp:taxon-name-part taxon-name-part-type="genus" reg="Acantholycosa">Acantholycosa</tp:taxon-name-part></tp:taxon-name></italic> can be recognized by tibia I with 4, 5 or 6 pairs of ventral spines; palea modified, with a laminar or claw-like outgrowth referred to as a paleal apophysis; terminal apophysis long, with spine-like end; median apophysis with reduced apical arm (smaller than basal arm, except in <italic><tp:taxon-name><tp:taxon-name-part taxon-name-part-type="genus" reg="Acantholycosa">A.</tp:taxon-name-part><tp:taxon-name-part taxon-name-part-type="species" reg="oligerae">oligerae</tp:taxon-name-part></tp:taxon-name></italic> Marusik, Azarkina &amp; Koponen, 2004 and <italic><tp:taxon-name><tp:taxon-name-part taxon-name-part-type="genus" reg="Acantholycosa">A.</tp:taxon-name-part><tp:taxon-name-part taxon-name-part-type="species" reg="petrophila">petrophila</tp:taxon-name-part></tp:taxon-name></italic> Marusik, Azarkina &amp; Koponen, 2004); and presence of a spine-shaped or triangular outgrowth at the base of the embolus in about half of the species (<xref ref-type="bibr" rid="B15">Marusik et al. 2004</xref>). Most females of this genus can be recognized by 4 to 6 pairs of ventral spines on tibia I, an elongate epigyne subdivided into an atrium (basal part) and upper flat part (exception <italic><tp:taxon-name><tp:taxon-name-part taxon-name-part-type="genus" reg="Acantholycosa"/><tp:taxon-name-part taxon-name-part-type="species" reg="baltoroi">baltoroi</tp:taxon-name-part></tp:taxon-name></italic>-group), hoods fused or almost fused (not separated by septum) and located far from atrium, and long spermathecae.</p></tp:treatment-sec><tp:treatment-sec sec-type="description" id="SECID0EYMAC"><title>Description.</title><p>Medium sized (5.86–11.19). Carapace pear-shaped, with partially visible dark lateral bands, from moderately light colored to almost black. Fovea longitudinal and brown. Cervical groove and radial furrows indistinct. Eye region black. Chelicerae light brown to dark brown, with three promarginal and three retromarginal teeth. Endites and labium light brown to dark brown, longer than wide. Sternum pale brown to dark brown, shield shaped, covered with setae. Legs yellowish brown to dark brown, with black annulations. Spination variable, tibia I with 4 to 6 pairs of ventral spines. Leg formula: 4123, 4132 or 4312. Abdomen oval, dorsum light colored to almost black, without distinct pattern. Heart mark distinct or indistinct, lanceolate, light yellow to black. Venter light brown to brown. Spinnerets pale yellow to dark brown.</p><p><bold><italic>Palp</italic></bold> (Figs <xref ref-type="fig" rid="F1">1A, B</xref>, <xref ref-type="fig" rid="F2">2C–F</xref>, <xref ref-type="fig" rid="F3">3A, B</xref>, <xref ref-type="fig" rid="F4">4B–F</xref>, <xref ref-type="fig" rid="F5">5A, B</xref>, <xref ref-type="fig" rid="F6">6C–F</xref>, <xref ref-type="fig" rid="F7">7A–C</xref>, <xref ref-type="fig" rid="F8">8B–F</xref>, <xref ref-type="fig" rid="F10">10A–C</xref>, <xref ref-type="fig" rid="F11">11B–F</xref>) with uniformly brown to dark brown and droplet-shaped cymbium. Number of claws variable, from 1 to 3. Palea modified, with three conformations: plate-like outgrowth, claw- or hook-like apophysis, and small triangular outgrowth. Tip of terminal apophysis with three modifications: small spine, strong conical spine- or claw-like outgrowth, and strong conical or cylindrical outgrowth bifurcate at tip or truncate. Median apophysis with two arms: apical arm and basal arm. Apical arm usually fully or partially reduced. Embolus wide, broader in terminal half. Tip of embolus with at least four variations: truncate, widened terminally and bifurcate, sharply curved in direction of bulb apically and slightly curved beyond bulb. Basal third of embolus in majority of east Palaearctic species with modifications: small spine, big conical spine, long outgrowth subdivided apically, and flat triangular lamina. Conductor membranous.</p><p><bold><italic>Epigyne</italic></bold> (Figs <xref ref-type="fig" rid="F1">1C, D</xref>, <xref ref-type="fig" rid="F2">2G, H</xref>, <xref ref-type="fig" rid="F5">5C, D</xref>, <xref ref-type="fig" rid="F6">6G, H</xref>, <xref ref-type="fig" rid="F7">7D, E</xref>, <xref ref-type="fig" rid="F9">9B, C</xref>, <xref ref-type="fig" rid="F10">10D, E</xref>, <xref ref-type="fig" rid="F12">12B, C</xref>) with three modifications of hood: undivided, two hoods fused to some extent, or two separate hoods. Atrium well developed. In several species, septal base covering nearly almost entire atrium. Septum longer than wide, with variable base. Copulatory openings located at anterolateral or posterolateral margin of septal base. Spermathecae long, without loops or sharp turns. Heads of spermathecae with wart-like projections in many species.</p></tp:treatment-sec><tp:treatment-sec sec-type="Composition" id="SECID0ETPAC"><title>Composition.</title><p>37 species.</p></tp:treatment-sec><tp:treatment-sec sec-type="biology" id="SECID0EYPAC"><title>Biology.</title><p>Almost all <italic><tp:taxon-name><tp:taxon-name-part taxon-name-part-type="genus" reg="Acantholycosa">Acantholycosa</tp:taxon-name-part></tp:taxon-name></italic> species live in mountain scree (<xref ref-type="bibr" rid="B15">Marusik et al. 2004</xref>).</p></tp:treatment-sec><tp:treatment-sec sec-type="distribution" id="SECID0EKAAE"><title>Distribution.</title><p>Widespread throughout the Holarctic.</p></tp:treatment-sec><tp:treatment-sec><!--Section generated to contain objects referenced in tp:taxon-treatment.--><fig id="F1" position="float" orientation="portrait"><object-id xmlns:xlink="http://www.w3.org/1999/xlink" content-type="doi" xlink:type="simple">10.3897/zookeys.1240.146399.figure1</object-id><object-id xmlns:xlink="http://www.w3.org/1999/xlink" content-type="arpha" xlink:type="simple">9E7E1093-4928-5AAA-B4EC-81B1BE52C8A6</object-id><label>Figure 1.</label><caption><p><italic><tp:taxon-name><tp:taxon-name-part taxon-name-part-type="genus" reg="Acantholycosa">Acantholycosa</tp:taxon-name-part><tp:taxon-name-part taxon-name-part-type="species" reg="aborigenica">aborigenica</tp:taxon-name-part></tp:taxon-name></italic> Zyuzin &amp; Marusik, 1988, male (<bold>A, B</bold>) and female (<bold>C, D</bold>) <bold>A</bold> left male palp, ventral view <bold>B</bold> same, retrolateral view <bold>C</bold> epigyne, ventral view <bold>D</bold> same, dorsal view.</p></caption><graphic xmlns:xlink="http://www.w3.org/1999/xlink" xlink:href="zookeys-1240-239_article-146399__-g001.jpg" position="float" orientation="portrait" xlink:type="simple" id="oo_1346592.jpg"><uri content-type="original_file" xlink:type="simple">https://binary.pensoft.net/fig/1346592</uri></graphic></fig><fig id="F2" position="float" orientation="portrait"><object-id xmlns:xlink="http://www.w3.org/1999/xlink" content-type="doi" xlink:type="simple">10.3897/zookeys.1240.146399.figure2</object-id><object-id xmlns:xlink="http://www.w3.org/1999/xlink" content-type="arpha" xlink:type="simple">DDBB9C59-17A9-5484-BB60-97D4C3054F07</object-id><label>Figure 2.</label><caption><p><italic><tp:taxon-name><tp:taxon-name-part taxon-name-part-type="genus" reg="Acantholycosa">Acantholycosa</tp:taxon-name-part><tp:taxon-name-part taxon-name-part-type="species" reg="aborigenica">aborigenica</tp:taxon-name-part></tp:taxon-name></italic> Zyuzin &amp; Marusik, 1988, male (<bold>A, C–F</bold>) and female (<bold>B, G, H</bold>) <bold>A</bold> male habitus, dorsal view <bold>B</bold> female habitus, dorsal view <bold>C</bold> left male palp, ventral view <bold>D</bold> same, retrolateral view <bold>E</bold> palp bulb, ventral view <bold>F</bold> same, retrolateral view <bold>G</bold> epigyne, ventral view <bold>H</bold> same, dorsal view.</p></caption><graphic xmlns:xlink="http://www.w3.org/1999/xlink" xlink:href="zookeys-1240-239_article-146399__-g002.jpg" position="float" orientation="portrait" xlink:type="simple" id="oo_1346593.jpg"><uri content-type="original_file" xlink:type="simple">https://binary.pensoft.net/fig/1346593</uri></graphic></fig><fig id="F3" position="float" orientation="portrait"><object-id xmlns:xlink="http://www.w3.org/1999/xlink" content-type="doi" xlink:type="simple">10.3897/zookeys.1240.146399.figure3</object-id><object-id xmlns:xlink="http://www.w3.org/1999/xlink" content-type="arpha" xlink:type="simple">DBD3E27B-C343-5CD2-AA68-CB180AF043A6</object-id><label>Figure 3.</label><caption><p><italic><tp:taxon-name><tp:taxon-name-part taxon-name-part-type="genus" reg="Acantholycosa">Acantholycosa</tp:taxon-name-part><tp:taxon-name-part taxon-name-part-type="species" reg="lignaria">lignaria</tp:taxon-name-part></tp:taxon-name></italic> (Clerck, 1757), male <bold>A</bold> left male palp, ventral view <bold>B</bold> same, retrolateral view.</p></caption><graphic xmlns:xlink="http://www.w3.org/1999/xlink" xlink:href="zookeys-1240-239_article-146399__-g003.jpg" position="float" orientation="portrait" xlink:type="simple" id="oo_1346594.jpg"><uri content-type="original_file" xlink:type="simple">https://binary.pensoft.net/fig/1346594</uri></graphic></fig><fig id="F4" position="float" orientation="portrait"><object-id xmlns:xlink="http://www.w3.org/1999/xlink" content-type="doi" xlink:type="simple">10.3897/zookeys.1240.146399.figure4</object-id><object-id xmlns:xlink="http://www.w3.org/1999/xlink" content-type="arpha" xlink:type="simple">3AF39397-7A6F-5400-9067-5D11B3FE1E6C</object-id><label>Figure 4.</label><caption><p><italic><tp:taxon-name><tp:taxon-name-part taxon-name-part-type="genus" reg="Acantholycosa">Acantholycosa</tp:taxon-name-part><tp:taxon-name-part taxon-name-part-type="species" reg="lignaria">lignaria</tp:taxon-name-part></tp:taxon-name></italic> (Clerck, 1757), male <bold>A</bold> male habitus, dorsal view <bold>B</bold> left male palp, ventral view <bold>C</bold> same, retrolateral view <bold>D</bold> palp bulb, ventral view <bold>E</bold> same, retrolateral view <bold>F</bold> paleal apophysis, terminal apophysis and embolus, ventral view.</p></caption><graphic xmlns:xlink="http://www.w3.org/1999/xlink" xlink:href="zookeys-1240-239_article-146399__-g004.jpg" position="float" orientation="portrait" xlink:type="simple" id="oo_1346595.jpg"><uri content-type="original_file" xlink:type="simple">https://binary.pensoft.net/fig/1346595</uri></graphic></fig><fig id="F5" position="float" orientation="portrait"><object-id xmlns:xlink="http://www.w3.org/1999/xlink" content-type="doi" xlink:type="simple">10.3897/zookeys.1240.146399.figure5</object-id><object-id xmlns:xlink="http://www.w3.org/1999/xlink" content-type="arpha" xlink:type="simple">B8436F3C-54F6-5E29-9116-9EB3B9F40CA7</object-id><label>Figure 5.</label><caption><p><italic><tp:taxon-name><tp:taxon-name-part taxon-name-part-type="genus" reg="Acantholycosa">Acantholycosa</tp:taxon-name-part><tp:taxon-name-part taxon-name-part-type="species" reg="sterneri">sterneri</tp:taxon-name-part></tp:taxon-name></italic> (Marusik, 1993), male (<bold>A, B</bold>) and female (<bold>C, D</bold>) <bold>A</bold> left male palp, ventral view <bold>B</bold> same, retrolateral view <bold>C</bold> epigyne, ventral view <bold>D</bold> same, dorsal view.</p></caption><graphic xmlns:xlink="http://www.w3.org/1999/xlink" xlink:href="zookeys-1240-239_article-146399__-g005.jpg" position="float" orientation="portrait" xlink:type="simple" id="oo_1346596.jpg"><uri content-type="original_file" xlink:type="simple">https://binary.pensoft.net/fig/1346596</uri></graphic></fig><fig id="F6" position="float" orientation="portrait"><object-id xmlns:xlink="http://www.w3.org/1999/xlink" content-type="doi" xlink:type="simple">10.3897/zookeys.1240.146399.figure6</object-id><object-id xmlns:xlink="http://www.w3.org/1999/xlink" content-type="arpha" xlink:type="simple">8B3D7301-B9F3-5907-B237-AD8437362354</object-id><label>Figure 6.</label><caption><p><italic><tp:taxon-name><tp:taxon-name-part taxon-name-part-type="genus" reg="Acantholycosa">Acantholycosa</tp:taxon-name-part><tp:taxon-name-part taxon-name-part-type="species" reg="sterneri">sterneri</tp:taxon-name-part></tp:taxon-name></italic> (Marusik, 1993), male (<bold>A, C–F</bold>) and female (<bold>B, G, H</bold>) <bold>A</bold> male habitus, dorsal view <bold>B</bold> female habitus, dorsal view <bold>C</bold> left male palp, ventral view <bold>D</bold> same, retrolateral view <bold>E</bold> palp bulb, ventral view <bold>F</bold> same, retrolateral view <bold>G</bold> epigyne, ventral view <bold>H</bold> same, dorsal view.</p></caption><graphic xmlns:xlink="http://www.w3.org/1999/xlink" xlink:href="zookeys-1240-239_article-146399__-g006.jpg" position="float" orientation="portrait" xlink:type="simple" id="oo_1346597.jpg"><uri content-type="original_file" xlink:type="simple">https://binary.pensoft.net/fig/1346597</uri></graphic></fig><fig id="F7" position="float" orientation="portrait"><object-id xmlns:xlink="http://www.w3.org/1999/xlink" content-type="doi" xlink:type="simple">10.3897/zookeys.1240.146399.figure7</object-id><object-id xmlns:xlink="http://www.w3.org/1999/xlink" content-type="arpha" xlink:type="simple">EFFEF17F-81FC-55FF-B75A-40D29AEFE63D</object-id><label>Figure 7.</label><caption><p><italic><tp:taxon-name><tp:taxon-name-part taxon-name-part-type="genus" reg="Acantholycosa">Acantholycosa</tp:taxon-name-part><tp:taxon-name-part taxon-name-part-type="species" reg="zang">zang</tp:taxon-name-part></tp:taxon-name></italic> sp. nov., holotype male (<bold>A, B</bold>), paratype male (<bold>C</bold>) and paratype female (<bold>D, E</bold>) <bold>A</bold> left male palp, ventral view <bold>B</bold> same, retrolateral view <bold>C</bold> paleal apophysis, terminal apophysis and embolus, ventral view <bold>D</bold> epigyne, ventral view <bold>E</bold> same, dorsal view. Abbreviations: C = conductor; <abbrev xmlns:xlink="http://www.w3.org/1999/xlink" xlink:title="copulatory opening" id="ABBRID0EJMAG" xlink:type="simple">CO</abbrev> = copulatory opening; E = embolus; <abbrev xmlns:xlink="http://www.w3.org/1999/xlink" xlink:title="fertilization duct" id="ABBRID0ENMAG" xlink:type="simple">FD</abbrev> = fertilization duct; <abbrev xmlns:xlink="http://www.w3.org/1999/xlink" xlink:title="hood" id="ABBRID0ERMAG" xlink:type="simple">Ho</abbrev> = hood; <abbrev xmlns:xlink="http://www.w3.org/1999/xlink" xlink:title="head of spermatheca" id="ABBRID0EVMAG" xlink:type="simple">HS</abbrev> = head of spermathecae; <abbrev xmlns:xlink="http://www.w3.org/1999/xlink" xlink:title="median apophysis" id="ABBRID0EZMAG" xlink:type="simple">MA</abbrev> = median apophysis; <abbrev xmlns:xlink="http://www.w3.org/1999/xlink" xlink:title="paleal apophysis" id="ABBRID0E4MAG" xlink:type="simple">Pa</abbrev> = paleal apophysis; <abbrev xmlns:xlink="http://www.w3.org/1999/xlink" xlink:title="septal base" id="ABBRID0EBNAG" xlink:type="simple">Sb</abbrev> = septal base; <abbrev xmlns:xlink="http://www.w3.org/1999/xlink" xlink:title="septal stem" id="ABBRID0EFNAG" xlink:type="simple">Ss</abbrev> = septal stem; <abbrev xmlns:xlink="http://www.w3.org/1999/xlink" xlink:title="stalk of spermatheca" id="ABBRID0EJNAG" xlink:type="simple">SS</abbrev> = stalk of spermathecae; <abbrev xmlns:xlink="http://www.w3.org/1999/xlink" xlink:title="subtegulum" id="ABBRID0ENNAG" xlink:type="simple">St</abbrev> = subtegulum; <abbrev xmlns:xlink="http://www.w3.org/1999/xlink" xlink:title="terminal apophysis" id="ABBRID0ERNAG" xlink:type="simple">TA</abbrev> = terminal apophysis; <abbrev xmlns:xlink="http://www.w3.org/1999/xlink" xlink:title="tegulum" id="ABBRID0EVNAG" xlink:type="simple">Te</abbrev> = tegulum.</p></caption><graphic xmlns:xlink="http://www.w3.org/1999/xlink" xlink:href="zookeys-1240-239_article-146399__-g007.jpg" position="float" orientation="portrait" xlink:type="simple" id="oo_1346598.jpg"><uri content-type="original_file" xlink:type="simple">https://binary.pensoft.net/fig/1346598</uri></graphic></fig><fig id="F8" position="float" orientation="portrait"><object-id xmlns:xlink="http://www.w3.org/1999/xlink" content-type="doi" xlink:type="simple">10.3897/zookeys.1240.146399.figure8</object-id><object-id xmlns:xlink="http://www.w3.org/1999/xlink" content-type="arpha" xlink:type="simple">11A6EDB5-67B3-534B-8CCF-30B0D14FEB52</object-id><label>Figure 8.</label><caption><p><italic><tp:taxon-name><tp:taxon-name-part taxon-name-part-type="genus" reg="Acantholycosa">Acantholycosa</tp:taxon-name-part><tp:taxon-name-part taxon-name-part-type="species" reg="zang">zang</tp:taxon-name-part></tp:taxon-name></italic> sp. nov., holotype male (<bold>A–C</bold>) and paratype male (<bold>D–F</bold>) <bold>A</bold> male habitus, dorsal view <bold>B</bold> left male palp, ventral view <bold>C</bold> same, retrolateral view <bold>D</bold> palp bulb, ventral view <bold>E</bold> same, retrolateral view <bold>F</bold> paleal apophysis, terminal apophysis and embolus, ventral view.</p></caption><graphic xmlns:xlink="http://www.w3.org/1999/xlink" xlink:href="zookeys-1240-239_article-146399__-g008.jpg" position="float" orientation="portrait" xlink:type="simple" id="oo_1346599.jpg"><uri content-type="original_file" xlink:type="simple">https://binary.pensoft.net/fig/1346599</uri></graphic></fig><fig id="F10" position="float" orientation="portrait"><object-id xmlns:xlink="http://www.w3.org/1999/xlink" content-type="doi" xlink:type="simple">10.3897/zookeys.1240.146399.figure10</object-id><object-id xmlns:xlink="http://www.w3.org/1999/xlink" content-type="arpha" xlink:type="simple">A8EFB07B-D6C7-5F91-A36C-8381453B274F</object-id><label>Figure 10.</label><caption><p><italic><tp:taxon-name><tp:taxon-name-part taxon-name-part-type="genus" reg="Acantholycosa">Acantholycosa</tp:taxon-name-part><tp:taxon-name-part taxon-name-part-type="species" reg="zhangi">zhangi</tp:taxon-name-part></tp:taxon-name></italic> sp. nov., holotype male (<bold>A, B</bold>), paratype male (<bold>C</bold>) and paratype female (<bold>D, E</bold>) <bold>A</bold> left male palp, ventral view <bold>B</bold> same, retrolateral view <bold>C</bold> paleal apophysis, terminal apophysis and embolus, ventral view <bold>D</bold> epigyne, ventral view <bold>E</bold> same, dorsal view. Abbreviations: C = conductor; <abbrev xmlns:xlink="http://www.w3.org/1999/xlink" xlink:title="copulatory opening" id="ABBRID0ESABG" xlink:type="simple">CO</abbrev> = copulatory opening; E = embolus; <abbrev xmlns:xlink="http://www.w3.org/1999/xlink" xlink:title="fertilization duct" id="ABBRID0EWABG" xlink:type="simple">FD</abbrev> = fertilization duct; <abbrev xmlns:xlink="http://www.w3.org/1999/xlink" xlink:title="hood" id="ABBRID0E1ABG" xlink:type="simple">Ho</abbrev> = hood; <abbrev xmlns:xlink="http://www.w3.org/1999/xlink" xlink:title="head of spermatheca" id="ABBRID0E5ABG" xlink:type="simple">HS</abbrev> = head of spermathecae; <abbrev xmlns:xlink="http://www.w3.org/1999/xlink" xlink:title="median apophysis" id="ABBRID0ECBBG" xlink:type="simple">MA</abbrev> = median apophysis; <abbrev xmlns:xlink="http://www.w3.org/1999/xlink" xlink:title="paleal apophysis" id="ABBRID0EGBBG" xlink:type="simple">Pa</abbrev> = paleal apophysis; <abbrev xmlns:xlink="http://www.w3.org/1999/xlink" xlink:title="septal base" id="ABBRID0EKBBG" xlink:type="simple">Sb</abbrev> = septal base; <abbrev xmlns:xlink="http://www.w3.org/1999/xlink" xlink:title="septal stem" id="ABBRID0EOBBG" xlink:type="simple">Ss</abbrev> = septal stem; <abbrev xmlns:xlink="http://www.w3.org/1999/xlink" xlink:title="stalk of spermatheca" id="ABBRID0ESBBG" xlink:type="simple">SS</abbrev> = stalk of spermathecae; <abbrev xmlns:xlink="http://www.w3.org/1999/xlink" xlink:title="subtegulum" id="ABBRID0EWBBG" xlink:type="simple">St</abbrev> = subtegulum; <abbrev xmlns:xlink="http://www.w3.org/1999/xlink" xlink:title="terminal apophysis" id="ABBRID0E1BBG" xlink:type="simple">TA</abbrev> = terminal apophysis; <abbrev xmlns:xlink="http://www.w3.org/1999/xlink" xlink:title="tegulum" id="ABBRID0E5BBG" xlink:type="simple">Te</abbrev> = tegulum.</p></caption><graphic xmlns:xlink="http://www.w3.org/1999/xlink" xlink:href="zookeys-1240-239_article-146399__-g010.jpg" position="float" orientation="portrait" xlink:type="simple" id="oo_1346601.jpg"><uri content-type="original_file" xlink:type="simple">https://binary.pensoft.net/fig/1346601</uri></graphic></fig><fig id="F11" position="float" orientation="portrait"><object-id xmlns:xlink="http://www.w3.org/1999/xlink" content-type="doi" xlink:type="simple">10.3897/zookeys.1240.146399.figure11</object-id><object-id xmlns:xlink="http://www.w3.org/1999/xlink" content-type="arpha" xlink:type="simple">13F7839B-CC5D-5B2D-AB88-26B377B656A6</object-id><label>Figure 11.</label><caption><p><italic><tp:taxon-name><tp:taxon-name-part taxon-name-part-type="genus" reg="Acantholycosa">Acantholycosa</tp:taxon-name-part><tp:taxon-name-part taxon-name-part-type="species" reg="zhangi">zhangi</tp:taxon-name-part></tp:taxon-name></italic> sp. nov., holotype male (<bold>A–C</bold>) and paratype male (<bold>D–F</bold>) <bold>A</bold> male habitus, dorsal view <bold>B</bold> left male palp, ventral view <bold>C</bold> same, retrolateral view <bold>D</bold> right palp bulb, ventral view (mirror flip) <bold>E</bold> same, retrolateral view (mirror flip) <bold>F</bold> paleal apophysis, terminal apophysis and embolus, ventral view.</p></caption><graphic xmlns:xlink="http://www.w3.org/1999/xlink" xlink:href="zookeys-1240-239_article-146399__-g011.jpg" position="float" orientation="portrait" xlink:type="simple" id="oo_1346602.jpg"><uri content-type="original_file" xlink:type="simple">https://binary.pensoft.net/fig/1346602</uri></graphic></fig><fig id="F9" position="float" orientation="portrait"><object-id xmlns:xlink="http://www.w3.org/1999/xlink" content-type="doi" xlink:type="simple">10.3897/zookeys.1240.146399.figure9</object-id><object-id xmlns:xlink="http://www.w3.org/1999/xlink" content-type="arpha" xlink:type="simple">9937A043-DF79-55E6-B7D5-AA3D7E875984</object-id><label>Figure 9.</label><caption><p><italic><tp:taxon-name><tp:taxon-name-part taxon-name-part-type="genus" reg="Acantholycosa">Acantholycosa</tp:taxon-name-part><tp:taxon-name-part taxon-name-part-type="species" reg="zang">zang</tp:taxon-name-part></tp:taxon-name></italic> sp. nov., paratype female <bold>A</bold> female habitus, dorsal view <bold>B</bold> epigyne, ventral view <bold>C</bold> same, dorsal view.</p></caption><graphic xmlns:xlink="http://www.w3.org/1999/xlink" xlink:href="zookeys-1240-239_article-146399__-g009.jpg" position="float" orientation="portrait" xlink:type="simple" id="oo_1346600.jpg"><uri content-type="original_file" xlink:type="simple">https://binary.pensoft.net/fig/1346600</uri></graphic></fig><fig id="F12" position="float" orientation="portrait"><object-id xmlns:xlink="http://www.w3.org/1999/xlink" content-type="doi" xlink:type="simple">10.3897/zookeys.1240.146399.figure12</object-id><object-id xmlns:xlink="http://www.w3.org/1999/xlink" content-type="arpha" xlink:type="simple">CB0B5B36-423C-5822-B6FE-C7E6399A87FA</object-id><label>Figure 12.</label><caption><p><italic><tp:taxon-name><tp:taxon-name-part taxon-name-part-type="genus" reg="Acantholycosa">Acantholycosa</tp:taxon-name-part><tp:taxon-name-part taxon-name-part-type="species" reg="zhangi">zhangi</tp:taxon-name-part></tp:taxon-name></italic> sp. nov., paratype female <bold>A</bold> female habitus, dorsal view <bold>B</bold> epigyne, ventral view <bold>C</bold> same, dorsal view.</p></caption><graphic xmlns:xlink="http://www.w3.org/1999/xlink" xlink:href="zookeys-1240-239_article-146399__-g012.jpg" position="float" orientation="portrait" xlink:type="simple" id="oo_1346603.jpg"><uri content-type="original_file" xlink:type="simple">https://binary.pensoft.net/fig/1346603</uri></graphic></fig></tp:treatment-sec><ref-list><ref id="B15"><mixed-citation xmlns:xlink="http://www.w3.org/1999/xlink" xlink:type="simple"><person-group><name name-style="western"><surname>Marusik</surname><given-names>YM</given-names></name><name name-style="western"><surname>Azarkina</surname><given-names>GN</given-names></name><name name-style="western"><surname>Koponen</surname><given-names>S</given-names></name></person-group> (<year>2004</year>) A survey of east Palearctic <tp:taxon-name><tp:taxon-name-part taxon-name-part-type="family">Lycosidae</tp:taxon-name-part></tp:taxon-name> (<tp:taxon-name><tp:taxon-name-part taxon-name-part-type="order">Aranei</tp:taxon-name-part></tp:taxon-name>). II. Genus <italic><tp:taxon-name><tp:taxon-name-part taxon-name-part-type="genus">Acantholycosa</tp:taxon-name-part></tp:taxon-name></italic> F. Dahl, 1908 and related new genera. <tp:taxon-name><tp:taxon-name-part taxon-name-part-type="phylum">Arthropoda</tp:taxon-name-part></tp:taxon-name> Selecta 12(2)[2003]: 101–148.</mixed-citation></ref></ref-list></tp:taxon-treatment>
