# Supplementary material for: ﻿Review of the wolf spider genus Acantholycosa Dahl, 1908 from China (Araneae, Lycosidae)
Source: Zookeys. 2025 Jun 6;1240:239–56. doi: 10.3897/zookeys.1240.146399 (PMC12166387; doi:10.3897/zookeys.1240.146399)
Supplement: XML Treatment for Acantholycosa aborigenica [file zookeys.1240.146399-treatment2.xml]

<!DOCTYPE tp:taxon-treatment
  PUBLIC "-//TaxonX//DTD Taxonomic Treatment Publishing DTD v0 20100105//EN" "tax-treatment-NSO.dtd">
<tp:taxon-treatment xmlns:tp="http://www.plazi.org/taxpub"><tp:treatment-meta><kwd-group><label>Taxon classification</label><kwd>
              <named-content content-type="kingdom">Animalia</named-content>
            </kwd><kwd>
              <named-content content-type="order">Araneae</named-content>
            </kwd><kwd>
              <named-content content-type="family">Lycosidae</named-content>
            </kwd></kwd-group><mixed-citation publication-type="journal"><person-group><name><surname>Zhang</surname><given-names>Xiang-Yun</given-names></name><name><surname>Zhang</surname><given-names>Zhi-Sheng</given-names></name><name><surname>Wang</surname><given-names>Lu-Yu</given-names></name></person-group><article-title>﻿Review of the wolf spider genus <italic><tp:taxon-name><tp:taxon-name-part taxon-name-part-type="genus" reg="Acantholycosa">Acantholycosa</tp:taxon-name-part></tp:taxon-name></italic> Dahl, 1908 from China (<tp:taxon-name><tp:taxon-name-part taxon-name-part-type="order">Araneae</tp:taxon-name-part></tp:taxon-name>, <tp:taxon-name><tp:taxon-name-part taxon-name-part-type="family">Lycosidae</tp:taxon-name-part></tp:taxon-name>)</article-title><source>Zookeys</source><day>06</day><month>06</month><year>2025</year><volume>1240</volume><fpage>239</fpage><lpage>256</lpage><pub-id pub-id-type="doi">10.3897/zookeys.1240.146399</pub-id></mixed-citation></tp:treatment-meta><tp:nomenclature><label>﻿</label><tp:taxon-name>
            <object-id xmlns:xlink="http://www.w3.org/1999/xlink" content-type="arpha" xlink:type="simple">8EE22DEF-B0BA-5151-BB30-DAC6B58D2E0A</object-id>
            <tp:taxon-name-part taxon-name-part-type="genus" reg="Acantholycosa">Acantholycosa</tp:taxon-name-part>
            <tp:taxon-name-part taxon-name-part-type="species" reg="aborigenica">aborigenica</tp:taxon-name-part>
          </tp:taxon-name><tp:taxon-authority>Zyuzin &amp; Marusik, 1988</tp:taxon-authority><xref ref-type="fig" rid="F1">Figs 1</xref><xref ref-type="fig" rid="F2">, 2</xref><xref ref-type="fig" rid="F13">, 13</xref><tp:nomenclature-citation-list><tp:nomenclature-citation><tp:taxon-name>
                <tp:taxon-name-part taxon-name-part-type="genus" reg="Acantholycosa">Acantholycosa</tp:taxon-name-part>
                <tp:taxon-name-part taxon-name-part-type="species" reg="sudetica">sudetica</tp:taxon-name-part>
              </tp:taxon-name><comment>Loksa, 1965: 16, fig. 23 (♀).</comment></tp:nomenclature-citation><tp:nomenclature-citation><tp:taxon-name>
                <tp:taxon-name-part taxon-name-part-type="genus" reg="Pardosa">Pardosa</tp:taxon-name-part>
                <tp:taxon-name-part taxon-name-part-type="species" reg="aborigenica">aborigenica</tp:taxon-name-part>
              </tp:taxon-name><comment>: <xref ref-type="bibr" rid="B16">Platnick 1993</xref>: 492.</comment></tp:nomenclature-citation><tp:nomenclature-citation><tp:taxon-name>
                <tp:taxon-name-part taxon-name-part-type="genus" reg="Acantholycosa">Acantholycosa</tp:taxon-name-part>
                <tp:taxon-name-part taxon-name-part-type="species" reg="aborigenica">aborigenica</tp:taxon-name-part>
              </tp:taxon-name><comment>Zyuzin &amp; Marusik, 1988: 1083, figs 1–6 (♂♀); <xref ref-type="bibr" rid="B15">Marusik et al. 2004</xref>: 123, figs 108–114, 125–127, 147–151 (♂♀); <xref ref-type="bibr" rid="B13">Marusik and Omelko 2011</xref>: 5, figs 22, 35–36 (♂♀); <xref ref-type="bibr" rid="B9">Fomichev and Omelko 2020</xref>: 264, figs 31–40 (♂♀).</comment></tp:nomenclature-citation></tp:nomenclature-citation-list></tp:nomenclature><tp:treatment-sec sec-type="material" id="SECID0EYDAE"><title>Material examined.</title><p><bold>China</bold>: • 1♂ 1♀, <bold>Inner Mongolia</bold>, Hulun Buir, Genhe City, Hanma National Nature Reserve, Abei Forest Farm, <named-content xmlns:xlink="http://www.w3.org/1999/xlink" content-type="dwc:verbatimCoordinates" xlink:type="simple"><named-content content-type="geo-json" specific-use="{&#34;type&#34;:&#34;Point&#34;,&#34;coordinates&#34;:[122.646389,51.811667]}" id="NCID0EFEAE" xlink:type="simple">51°48'42"N, 122°38'47"E</named-content></named-content>, elev. 1023 m, 2.07.2018, R.B. Wu leg.</p></tp:treatment-sec><tp:treatment-sec sec-type="diagnosis" id="SECID0EKEAE"><title>Diagnosis.</title><p><italic><tp:taxon-name><tp:taxon-name-part taxon-name-part-type="genus" reg="Acantholycosa">Acantholycosa</tp:taxon-name-part><tp:taxon-name-part taxon-name-part-type="species" reg="aborigenica">aborigenica</tp:taxon-name-part></tp:taxon-name></italic> is similar to <italic><tp:taxon-name><tp:taxon-name-part taxon-name-part-type="genus" reg="Acantholycosa">A.</tp:taxon-name-part><tp:taxon-name-part taxon-name-part-type="species" reg="irinae">irinae</tp:taxon-name-part></tp:taxon-name></italic> Fomichev &amp; Omelko, 2020 (<xref ref-type="bibr" rid="B9">Fomichev and Omelko 2020</xref>, figs 1, 2, 7, 8, 13–15, 22–24, 48–49) in having the embolic tip bent anteriorly and median apophysis lacking apical arm (Figs <xref ref-type="fig" rid="F1">1A, B</xref>, <xref ref-type="fig" rid="F2">2C–F</xref>). The males of <italic><tp:taxon-name><tp:taxon-name-part taxon-name-part-type="genus" reg="Acantholycosa">A.</tp:taxon-name-part><tp:taxon-name-part taxon-name-part-type="species" reg="aborigenica">aborigenica</tp:taxon-name-part></tp:taxon-name></italic> can be distinguished from those of <italic><tp:taxon-name><tp:taxon-name-part taxon-name-part-type="genus" reg="Acantholycosa">A.</tp:taxon-name-part><tp:taxon-name-part taxon-name-part-type="species" reg="irinae">irinae</tp:taxon-name-part></tp:taxon-name></italic> by the paleal apophysis with broadened end ventrally (Figs <xref ref-type="fig" rid="F1">1A</xref>, <xref ref-type="fig" rid="F2">2C, E</xref>) (vs. sharp); median apophysis with triangular basal arm in ventral view (Figs <xref ref-type="fig" rid="F1">1A</xref>, <xref ref-type="fig" rid="F2">2C, E</xref>) (vs. semi-oval); absence of embolic spine near embolic base (Figs <xref ref-type="fig" rid="F1">1A</xref>, <xref ref-type="fig" rid="F2">2C, E</xref>) (vs. presence). Females can easily be distinguished from those of <italic><tp:taxon-name><tp:taxon-name-part taxon-name-part-type="genus" reg="Acantholycosa">A.</tp:taxon-name-part><tp:taxon-name-part taxon-name-part-type="species" reg="irinae">irinae</tp:taxon-name-part></tp:taxon-name></italic> by the septal base occupying 1/4 atrium (Figs <xref ref-type="fig" rid="F1">1C</xref>, <xref ref-type="fig" rid="F2">2G</xref>) (vs. 1/2), and septal stem reaching the apical pocket (Figs <xref ref-type="fig" rid="F1">1C</xref>, <xref ref-type="fig" rid="F2">2G</xref>) (vs. not reaching the apical pocket).</p><fig id="F1" position="float" orientation="portrait"><object-id xmlns:xlink="http://www.w3.org/1999/xlink" content-type="doi" xlink:type="simple">10.3897/zookeys.1240.146399.figure1</object-id><object-id xmlns:xlink="http://www.w3.org/1999/xlink" content-type="arpha" xlink:type="simple">9E7E1093-4928-5AAA-B4EC-81B1BE52C8A6</object-id><label>Figure 1.</label><caption><p><italic><tp:taxon-name><tp:taxon-name-part taxon-name-part-type="genus" reg="Acantholycosa">Acantholycosa</tp:taxon-name-part><tp:taxon-name-part taxon-name-part-type="species" reg="aborigenica">aborigenica</tp:taxon-name-part></tp:taxon-name></italic> Zyuzin &amp; Marusik, 1988, male (<bold>A, B</bold>) and female (<bold>C, D</bold>) <bold>A</bold> left male palp, ventral view <bold>B</bold> same, retrolateral view <bold>C</bold> epigyne, ventral view <bold>D</bold> same, dorsal view.</p></caption><graphic xmlns:xlink="http://www.w3.org/1999/xlink" xlink:href="zookeys-1240-239_article-146399__-g001.jpg" position="float" orientation="portrait" xlink:type="simple" id="oo_1346592.jpg"><uri content-type="original_file" xlink:type="simple">https://binary.pensoft.net/fig/1346592</uri></graphic></fig><fig id="F2" position="float" orientation="portrait"><object-id xmlns:xlink="http://www.w3.org/1999/xlink" content-type="doi" xlink:type="simple">10.3897/zookeys.1240.146399.figure2</object-id><object-id xmlns:xlink="http://www.w3.org/1999/xlink" content-type="arpha" xlink:type="simple">DDBB9C59-17A9-5484-BB60-97D4C3054F07</object-id><label>Figure 2.</label><caption><p><italic><tp:taxon-name><tp:taxon-name-part taxon-name-part-type="genus" reg="Acantholycosa">Acantholycosa</tp:taxon-name-part><tp:taxon-name-part taxon-name-part-type="species" reg="aborigenica">aborigenica</tp:taxon-name-part></tp:taxon-name></italic> Zyuzin &amp; Marusik, 1988, male (<bold>A, C–F</bold>) and female (<bold>B, G, H</bold>) <bold>A</bold> male habitus, dorsal view <bold>B</bold> female habitus, dorsal view <bold>C</bold> left male palp, ventral view <bold>D</bold> same, retrolateral view <bold>E</bold> palp bulb, ventral view <bold>F</bold> same, retrolateral view <bold>G</bold> epigyne, ventral view <bold>H</bold> same, dorsal view.</p></caption><graphic xmlns:xlink="http://www.w3.org/1999/xlink" xlink:href="zookeys-1240-239_article-146399__-g002.jpg" position="float" orientation="portrait" xlink:type="simple" id="oo_1346593.jpg"><uri content-type="original_file" xlink:type="simple">https://binary.pensoft.net/fig/1346593</uri></graphic></fig></tp:treatment-sec><tp:treatment-sec sec-type="description" id="SECID0ELKAE"><title>Description.</title><p>See <xref ref-type="bibr" rid="B15">Marusik et al. (2004)</xref>. Habitus as shown in Fig. <xref ref-type="fig" rid="F2">2A, B</xref>, male palp as in Figs <xref ref-type="fig" rid="F1">1A, B</xref>, <xref ref-type="fig" rid="F2">2C–F</xref>, epigyne as in Figs <xref ref-type="fig" rid="F1">1C, D</xref>, <xref ref-type="fig" rid="F2">2G, H</xref>.</p></tp:treatment-sec><tp:treatment-sec sec-type="distribution" id="SECID0EJLAE"><title>Distribution.</title><p>From Central Aimag in Mongolia to the upper reaches of the Kolyma River and south to Inner Mongolia (China).</p></tp:treatment-sec><tp:treatment-sec sec-type="comments" id="SECID0EOLAE"><title>Comment.</title><p>This species belongs to the <italic><tp:taxon-name><tp:taxon-name-part taxon-name-part-type="genus" reg="Acantholycosa">A.</tp:taxon-name-part><tp:taxon-name-part taxon-name-part-type="species" reg="lignaria">lignaria</tp:taxon-name-part></tp:taxon-name></italic>-group.</p></tp:treatment-sec><tp:treatment-sec><!--Section generated to contain objects referenced in tp:taxon-treatment.--><fig id="F13" position="float" orientation="portrait"><object-id xmlns:xlink="http://www.w3.org/1999/xlink" content-type="doi" xlink:type="simple">10.3897/zookeys.1240.146399.figure13</object-id><object-id xmlns:xlink="http://www.w3.org/1999/xlink" content-type="arpha" xlink:type="simple">E8B30974-4A33-5E24-87E3-4B83A3877FA8</object-id><label>Figure 13.</label><caption><p>Distribution of <italic><tp:taxon-name><tp:taxon-name-part taxon-name-part-type="genus" reg="Acantholycosa">Acantholycosa</tp:taxon-name-part></tp:taxon-name></italic> species in China.</p></caption><graphic xmlns:xlink="http://www.w3.org/1999/xlink" xlink:href="zookeys-1240-239_article-146399__-g013.jpg" position="float" orientation="portrait" xlink:type="simple" id="oo_1346604.jpg"><uri content-type="original_file" xlink:type="simple">https://binary.pensoft.net/fig/1346604</uri></graphic></fig></tp:treatment-sec><ref-list><ref id="B16"><mixed-citation xmlns:xlink="http://www.w3.org/1999/xlink" xlink:type="simple"><person-group><name name-style="western"><surname>Platnick</surname><given-names>NI</given-names></name></person-group> (<year>1993</year>) <source>Advances in spider taxonomy 1988–1991, with synonymies and transfers 1940–1980.</source><publisher-name>New York Entomological Society</publisher-name>, <publisher-loc>New York</publisher-loc>, <size units="page">846 pp</size>.</mixed-citation></ref><ref id="B15"><mixed-citation xmlns:xlink="http://www.w3.org/1999/xlink" xlink:type="simple"><person-group><name name-style="western"><surname>Marusik</surname><given-names>YM</given-names></name><name name-style="western"><surname>Azarkina</surname><given-names>GN</given-names></name><name name-style="western"><surname>Koponen</surname><given-names>S</given-names></name></person-group> (<year>2004</year>) A survey of east Palearctic <tp:taxon-name><tp:taxon-name-part taxon-name-part-type="family">Lycosidae</tp:taxon-name-part></tp:taxon-name> (<tp:taxon-name><tp:taxon-name-part taxon-name-part-type="order">Aranei</tp:taxon-name-part></tp:taxon-name>). II. Genus <italic><tp:taxon-name><tp:taxon-name-part taxon-name-part-type="genus">Acantholycosa</tp:taxon-name-part></tp:taxon-name></italic> F. Dahl, 1908 and related new genera. <tp:taxon-name><tp:taxon-name-part taxon-name-part-type="phylum">Arthropoda</tp:taxon-name-part></tp:taxon-name> Selecta 12(2)[2003]: 101–148.</mixed-citation></ref><ref id="B13"><mixed-citation xmlns:xlink="http://www.w3.org/1999/xlink" xlink:type="simple"><person-group><name name-style="western"><surname>Marusik</surname><given-names>YM</given-names></name><name name-style="western"><surname>Omelko</surname><given-names>MM</given-names></name></person-group> (<year>2011</year>) <article-title>A survey of East Palaearctic <tp:taxon-name><tp:taxon-name-part taxon-name-part-type="family">Lycosidae</tp:taxon-name-part></tp:taxon-name> (<tp:taxon-name><tp:taxon-name-part taxon-name-part-type="order">Araneae</tp:taxon-name-part></tp:taxon-name>). 7. A new species of <italic><tp:taxon-name><tp:taxon-name-part taxon-name-part-type="genus">Acantholycosa</tp:taxon-name-part></tp:taxon-name></italic> Dahl, 1908 from the Russian Far East.</article-title><source>ZooKeys</source><volume>79</volume>: <fpage>1</fpage>–<lpage>10</lpage>. <ext-link xlink:href="10.3897/zookeys.79.945" ext-link-type="doi" xlink:type="simple">https://doi.org/10.3897/zookeys.79.945</ext-link></mixed-citation></ref><ref id="B9"><mixed-citation xmlns:xlink="http://www.w3.org/1999/xlink" xlink:type="simple"><person-group><name name-style="western"><surname>Fomichev</surname><given-names>AA</given-names></name><name name-style="western"><surname>Omelko</surname><given-names>MM</given-names></name></person-group> (<year>2020</year>) <article-title>Three new species of the <italic><tp:taxon-name><tp:taxon-name-part taxon-name-part-type="genus">Acantholycosa</tp:taxon-name-part></tp:taxon-name></italic>-complex (<tp:taxon-name><tp:taxon-name-part taxon-name-part-type="order">Aranei</tp:taxon-name-part></tp:taxon-name>: <tp:taxon-name><tp:taxon-name-part taxon-name-part-type="family">Lycosidae</tp:taxon-name-part></tp:taxon-name>) from the south of the Russian Far East.</article-title><source><tp:taxon-name><tp:taxon-name-part taxon-name-part-type="phylum">Arthropoda</tp:taxon-name-part></tp:taxon-name> Selecta</source><volume>29</volume>(<issue>2</issue>): <fpage>262</fpage>–<lpage>272</lpage>. <ext-link xlink:href="10.15298/arthsel.29.2.13" ext-link-type="doi" xlink:type="simple">https://doi.org/10.15298/arthsel.29.2.13</ext-link></mixed-citation></ref></ref-list></tp:taxon-treatment>
