# Supplementary material for: ﻿Review of the wolf spider genus Acantholycosa Dahl, 1908 from China (Araneae, Lycosidae)
Source: Zookeys. 2025 Jun 6;1240:239–56. doi: 10.3897/zookeys.1240.146399 (PMC12166387; doi:10.3897/zookeys.1240.146399)
Supplement: XML Treatment for Acantholycosa lignaria [file zookeys.1240.146399-treatment3.xml]

<!DOCTYPE tp:taxon-treatment
  PUBLIC "-//TaxonX//DTD Taxonomic Treatment Publishing DTD v0 20100105//EN" "tax-treatment-NSO.dtd">
<tp:taxon-treatment xmlns:tp="http://www.plazi.org/taxpub"><tp:treatment-meta><kwd-group><label>Taxon classification</label><kwd>
              <named-content content-type="kingdom">Animalia</named-content>
            </kwd><kwd>
              <named-content content-type="order">Araneae</named-content>
            </kwd><kwd>
              <named-content content-type="family">Lycosidae</named-content>
            </kwd></kwd-group><mixed-citation publication-type="journal"><person-group><name><surname>Zhang</surname><given-names>Xiang-Yun</given-names></name><name><surname>Zhang</surname><given-names>Zhi-Sheng</given-names></name><name><surname>Wang</surname><given-names>Lu-Yu</given-names></name></person-group><article-title>﻿Review of the wolf spider genus <italic><tp:taxon-name><tp:taxon-name-part taxon-name-part-type="genus" reg="Acantholycosa">Acantholycosa</tp:taxon-name-part></tp:taxon-name></italic> Dahl, 1908 from China (<tp:taxon-name><tp:taxon-name-part taxon-name-part-type="order">Araneae</tp:taxon-name-part></tp:taxon-name>, <tp:taxon-name><tp:taxon-name-part taxon-name-part-type="family">Lycosidae</tp:taxon-name-part></tp:taxon-name>)</article-title><source>Zookeys</source><day>06</day><month>06</month><year>2025</year><volume>1240</volume><fpage>239</fpage><lpage>256</lpage><pub-id pub-id-type="doi">10.3897/zookeys.1240.146399</pub-id></mixed-citation></tp:treatment-meta><tp:nomenclature><label>﻿</label><tp:taxon-name>
            <object-id xmlns:xlink="http://www.w3.org/1999/xlink" content-type="arpha" xlink:type="simple">47E80A79-6157-535F-BC75-38F002393868</object-id>
            <tp:taxon-name-part taxon-name-part-type="genus" reg="Acantholycosa">Acantholycosa</tp:taxon-name-part>
            <tp:taxon-name-part taxon-name-part-type="species" reg="lignaria">lignaria</tp:taxon-name-part>
          </tp:taxon-name><tp:taxon-authority>(Clerck, 1757)</tp:taxon-authority><xref ref-type="fig" rid="F3">Figs 3</xref><xref ref-type="fig" rid="F4">, 4</xref><xref ref-type="fig" rid="F13">, 13</xref><tp:nomenclature-citation-list><tp:nomenclature-citation><tp:taxon-name>
                <tp:taxon-name-part taxon-name-part-type="genus" reg="Araneus">Araneus</tp:taxon-name-part>
                <tp:taxon-name-part taxon-name-part-type="species" reg="lignarius">lignarius</tp:taxon-name-part>
              </tp:taxon-name><comment>Clerck, 1757: 90, pl. 4, fig. 4 (♂♀).</comment></tp:nomenclature-citation><tp:nomenclature-citation><tp:taxon-name>
                <tp:taxon-name-part taxon-name-part-type="genus" reg="Acantholycosa">Acantholycosa</tp:taxon-name-part>
                <tp:taxon-name-part taxon-name-part-type="species" reg="lignaria">lignaria</tp:taxon-name-part>
              </tp:taxon-name><comment>: <xref ref-type="bibr" rid="B6">Dahl 1908</xref>: 367, 369, fig. 61 (♂♀); <xref ref-type="bibr" rid="B19">Song et al. 1999</xref>: 316, fig. 186B (♀); <xref ref-type="bibr" rid="B15">Marusik et al. 2004</xref>: 119, figs 27–29, 54, 115–121 (♂♀); <xref ref-type="bibr" rid="B1">Almquist 2006</xref>: 184, figs 187a–h (♂♀); <xref ref-type="bibr" rid="B13">Marusik and Omelko 2011</xref>: 6, figs 23, 33, 34, 37 (♂♀).<sup><xref ref-type="fn" rid="FN1">1</xref></sup></comment></tp:nomenclature-citation></tp:nomenclature-citation-list></tp:nomenclature><tp:treatment-sec sec-type="material" id="SECID0EDPAE"><title>Material examined.</title><p><bold>China</bold>: • 3♂, <bold>Inner Mongolia</bold>, Hulun Buir, Ewenki Co., Yiminhe Town, Yimin River bank, <named-content xmlns:xlink="http://www.w3.org/1999/xlink" content-type="dwc:verbatimCoordinates" xlink:type="simple"><named-content content-type="geo-json" specific-use="{&#34;type&#34;:&#34;Point&#34;,&#34;coordinates&#34;:[119.794444,48.601667]}" id="NCID0EQPAE" xlink:type="simple">48°36'6"N, 119°47'40"E</named-content></named-content>, elev. 669 m, 26–31.07.1972, J.M. He and D.R. Yang leg. • 1♂, <bold>Jilin Prov.</bold>, Yanbian Pref., Antu Co., Erdaobaihe Town, <named-content xmlns:xlink="http://www.w3.org/1999/xlink" content-type="dwc:verbatimCoordinates" xlink:type="simple"><named-content content-type="geo-json" specific-use="{&#34;type&#34;:&#34;Point&#34;,&#34;coordinates&#34;:[128.100278,42.436389]}" id="NCID0E1PAE" xlink:type="simple">42°26'11"N, 128°6'1"E</named-content></named-content>, elev. 728 m, 24.06.1979.</p></tp:treatment-sec><tp:treatment-sec sec-type="diagnosis" id="SECID0E6PAE"><title>Diagnosis.</title><p><italic><tp:taxon-name><tp:taxon-name-part taxon-name-part-type="genus" reg="Acantholycosa">Acantholycosa</tp:taxon-name-part><tp:taxon-name-part taxon-name-part-type="species" reg="lignaria">lignaria</tp:taxon-name-part></tp:taxon-name></italic> is similar to <italic><tp:taxon-name><tp:taxon-name-part taxon-name-part-type="genus" reg="Acantholycosa">A.</tp:taxon-name-part><tp:taxon-name-part taxon-name-part-type="species" reg="zonsteini">zonsteini</tp:taxon-name-part></tp:taxon-name></italic> Marusik &amp; Omelko, 2017 (<xref ref-type="bibr" rid="B14">Marusik and Omelko 2017</xref>, figs 1–9) in having a rather large paleal apophysis, bilobated tip of embolus and flat and broad embolic spine (Figs <xref ref-type="fig" rid="F3">3A, B</xref>, <xref ref-type="fig" rid="F4">4B–F</xref>), but it can be differentiated by the terminal apophysis angled ventrally (Figs <xref ref-type="fig" rid="F3">3A</xref>, <xref ref-type="fig" rid="F4">4B, D, F</xref>) (vs. straight); the triangular embolic spine extending posteriorly (Figs <xref ref-type="fig" rid="F3">3A</xref>, <xref ref-type="fig" rid="F4">4B, D, F</xref>) (vs. conical spine extending prolaterally); and the subdistal part of the embolus not tapering ventrally (Figs <xref ref-type="fig" rid="F3">3A</xref>, <xref ref-type="fig" rid="F4">4B, D, F</xref>) (vs. tapering).</p><fig id="F3" position="float" orientation="portrait"><object-id xmlns:xlink="http://www.w3.org/1999/xlink" content-type="doi" xlink:type="simple">10.3897/zookeys.1240.146399.figure3</object-id><object-id xmlns:xlink="http://www.w3.org/1999/xlink" content-type="arpha" xlink:type="simple">DBD3E27B-C343-5CD2-AA68-CB180AF043A6</object-id><label>Figure 3.</label><caption><p><italic><tp:taxon-name><tp:taxon-name-part taxon-name-part-type="genus" reg="Acantholycosa">Acantholycosa</tp:taxon-name-part><tp:taxon-name-part taxon-name-part-type="species" reg="lignaria">lignaria</tp:taxon-name-part></tp:taxon-name></italic> (Clerck, 1757), male <bold>A</bold> left male palp, ventral view <bold>B</bold> same, retrolateral view.</p></caption><graphic xmlns:xlink="http://www.w3.org/1999/xlink" xlink:href="zookeys-1240-239_article-146399__-g003.jpg" position="float" orientation="portrait" xlink:type="simple" id="oo_1346594.jpg"><uri content-type="original_file" xlink:type="simple">https://binary.pensoft.net/fig/1346594</uri></graphic></fig><fig id="F4" position="float" orientation="portrait"><object-id xmlns:xlink="http://www.w3.org/1999/xlink" content-type="doi" xlink:type="simple">10.3897/zookeys.1240.146399.figure4</object-id><object-id xmlns:xlink="http://www.w3.org/1999/xlink" content-type="arpha" xlink:type="simple">3AF39397-7A6F-5400-9067-5D11B3FE1E6C</object-id><label>Figure 4.</label><caption><p><italic><tp:taxon-name><tp:taxon-name-part taxon-name-part-type="genus" reg="Acantholycosa">Acantholycosa</tp:taxon-name-part><tp:taxon-name-part taxon-name-part-type="species" reg="lignaria">lignaria</tp:taxon-name-part></tp:taxon-name></italic> (Clerck, 1757), male <bold>A</bold> male habitus, dorsal view <bold>B</bold> left male palp, ventral view <bold>C</bold> same, retrolateral view <bold>D</bold> palp bulb, ventral view <bold>E</bold> same, retrolateral view <bold>F</bold> paleal apophysis, terminal apophysis and embolus, ventral view.</p></caption><graphic xmlns:xlink="http://www.w3.org/1999/xlink" xlink:href="zookeys-1240-239_article-146399__-g004.jpg" position="float" orientation="portrait" xlink:type="simple" id="oo_1346595.jpg"><uri content-type="original_file" xlink:type="simple">https://binary.pensoft.net/fig/1346595</uri></graphic></fig></tp:treatment-sec><tp:treatment-sec sec-type="description" id="SECID0E6TAE"><title>Description.</title><p>See <xref ref-type="bibr" rid="B15">Marusik et al (2004)</xref>. Habitus as shown in Fig. <xref ref-type="fig" rid="F4">4A</xref>, male palp as in Figs <xref ref-type="fig" rid="F3">3A, B</xref>, <xref ref-type="fig" rid="F4">4B–F</xref>.</p></tp:treatment-sec><tp:treatment-sec sec-type="distribution" id="SECID0EVUAE"><title>Distribution.</title><p>From Germany and Sweden east to Kamchatka and south to Jilin and northeastern Inner Mongolia (China).</p></tp:treatment-sec><tp:treatment-sec sec-type="comments" id="SECID0E1UAE"><title>Comment.</title><p>This species belongs to the <italic><tp:taxon-name><tp:taxon-name-part taxon-name-part-type="genus" reg="Acantholycosa">A.</tp:taxon-name-part><tp:taxon-name-part taxon-name-part-type="species" reg="lignaria">lignaria</tp:taxon-name-part></tp:taxon-name></italic>-group.</p></tp:treatment-sec><tp:treatment-sec><!--Section generated to contain objects referenced in tp:taxon-treatment.--><fig id="F13" position="float" orientation="portrait"><object-id xmlns:xlink="http://www.w3.org/1999/xlink" content-type="doi" xlink:type="simple">10.3897/zookeys.1240.146399.figure13</object-id><object-id xmlns:xlink="http://www.w3.org/1999/xlink" content-type="arpha" xlink:type="simple">E8B30974-4A33-5E24-87E3-4B83A3877FA8</object-id><label>Figure 13.</label><caption><p>Distribution of <italic><tp:taxon-name><tp:taxon-name-part taxon-name-part-type="genus" reg="Acantholycosa">Acantholycosa</tp:taxon-name-part></tp:taxon-name></italic> species in China.</p></caption><graphic xmlns:xlink="http://www.w3.org/1999/xlink" xlink:href="zookeys-1240-239_article-146399__-g013.jpg" position="float" orientation="portrait" xlink:type="simple" id="oo_1346604.jpg"><uri content-type="original_file" xlink:type="simple">https://binary.pensoft.net/fig/1346604</uri></graphic></fig><fn-group><fn id="FN1"><p>For complete list of 26 taxonomic references see WSC (2025).</p></fn></fn-group></tp:treatment-sec><ref-list><ref id="B6"><mixed-citation xmlns:xlink="http://www.w3.org/1999/xlink" xlink:type="simple"><person-group><name name-style="western"><surname>Dahl</surname><given-names>F</given-names></name></person-group> (<year>1908</year>) <article-title>Die Lycosiden oder Wolfspinnen Deutschlands und ihre Stellung im Haushalt der Natur. Nach statistischen Untersuchungen dargestellt. Nova Acta.</article-title><source>Abhandlungen der Kaiserlichen Leopoldinisch-Carolinischen Deutschen Akademie der Naturforscher</source><volume>88</volume>(<issue>3</issue>): <fpage>175</fpage>–<lpage>678</lpage>.</mixed-citation></ref><ref id="B19"><mixed-citation xmlns:xlink="http://www.w3.org/1999/xlink" xlink:type="simple"><person-group><name name-style="western"><surname>Song</surname><given-names>DX</given-names></name><name name-style="western"><surname>Zhu</surname><given-names>MS</given-names></name><name name-style="western"><surname>Chen</surname><given-names>J</given-names></name></person-group> (<year>1999</year>) The spiders of China. Hebei Science and Technology Publishing House, Shijiazhuang, 640 pp.</mixed-citation></ref><ref id="B15"><mixed-citation xmlns:xlink="http://www.w3.org/1999/xlink" xlink:type="simple"><person-group><name name-style="western"><surname>Marusik</surname><given-names>YM</given-names></name><name name-style="western"><surname>Azarkina</surname><given-names>GN</given-names></name><name name-style="western"><surname>Koponen</surname><given-names>S</given-names></name></person-group> (<year>2004</year>) A survey of east Palearctic <tp:taxon-name><tp:taxon-name-part taxon-name-part-type="family">Lycosidae</tp:taxon-name-part></tp:taxon-name> (<tp:taxon-name><tp:taxon-name-part taxon-name-part-type="order">Aranei</tp:taxon-name-part></tp:taxon-name>). II. Genus <italic><tp:taxon-name><tp:taxon-name-part taxon-name-part-type="genus">Acantholycosa</tp:taxon-name-part></tp:taxon-name></italic> F. Dahl, 1908 and related new genera. <tp:taxon-name><tp:taxon-name-part taxon-name-part-type="phylum">Arthropoda</tp:taxon-name-part></tp:taxon-name> Selecta 12(2)[2003]: 101–148.</mixed-citation></ref><ref id="B1"><mixed-citation xmlns:xlink="http://www.w3.org/1999/xlink" xlink:type="simple"><person-group><name name-style="western"><surname>Almquist</surname><given-names>S</given-names></name></person-group> (<year>2006</year>) <article-title>Swedish <tp:taxon-name><tp:taxon-name-part taxon-name-part-type="order">Araneae</tp:taxon-name-part></tp:taxon-name>, part 1 - families <tp:taxon-name><tp:taxon-name-part taxon-name-part-type="family">Atypidae</tp:taxon-name-part></tp:taxon-name> to <tp:taxon-name><tp:taxon-name-part taxon-name-part-type="family">Hahniidae</tp:taxon-name-part></tp:taxon-name> (<tp:taxon-name><tp:taxon-name-part taxon-name-part-type="family">Linyphiidae</tp:taxon-name-part></tp:taxon-name> excluded).</article-title><source>Insect Systematics &amp; Evolution, Supplement</source><volume>62</volume>(<issue>2005</issue>): <fpage>1</fpage>–<lpage>284</lpage>.</mixed-citation></ref><ref id="B13"><mixed-citation xmlns:xlink="http://www.w3.org/1999/xlink" xlink:type="simple"><person-group><name name-style="western"><surname>Marusik</surname><given-names>YM</given-names></name><name name-style="western"><surname>Omelko</surname><given-names>MM</given-names></name></person-group> (<year>2011</year>) <article-title>A survey of East Palaearctic <tp:taxon-name><tp:taxon-name-part taxon-name-part-type="family">Lycosidae</tp:taxon-name-part></tp:taxon-name> (<tp:taxon-name><tp:taxon-name-part taxon-name-part-type="order">Araneae</tp:taxon-name-part></tp:taxon-name>). 7. A new species of <italic><tp:taxon-name><tp:taxon-name-part taxon-name-part-type="genus">Acantholycosa</tp:taxon-name-part></tp:taxon-name></italic> Dahl, 1908 from the Russian Far East.</article-title><source>ZooKeys</source><volume>79</volume>: <fpage>1</fpage>–<lpage>10</lpage>. <ext-link xlink:href="10.3897/zookeys.79.945" ext-link-type="doi" xlink:type="simple">https://doi.org/10.3897/zookeys.79.945</ext-link></mixed-citation></ref><ref id="B14"><mixed-citation xmlns:xlink="http://www.w3.org/1999/xlink" xlink:type="simple"><person-group><name name-style="western"><surname>Marusik</surname><given-names>YM</given-names></name><name name-style="western"><surname>Omelko</surname><given-names>MM</given-names></name></person-group> (<year>2017</year>) <article-title>A new species of <italic><tp:taxon-name><tp:taxon-name-part taxon-name-part-type="genus">Acantholycosa</tp:taxon-name-part><tp:taxon-name-part taxon-name-part-type="species">baltoroi</tp:taxon-name-part></tp:taxon-name></italic>-group (<tp:taxon-name><tp:taxon-name-part taxon-name-part-type="order">Araneae</tp:taxon-name-part></tp:taxon-name>: <tp:taxon-name><tp:taxon-name-part taxon-name-part-type="family">Lycosidae</tp:taxon-name-part></tp:taxon-name>, <tp:taxon-name><tp:taxon-name-part taxon-name-part-type="family">Pardosinae</tp:taxon-name-part></tp:taxon-name>) from the Russian Far East.</article-title><source>Zootaxa</source><volume>4232</volume>(<issue>4</issue>): <fpage>597</fpage>–<lpage>600</lpage>. <ext-link xlink:href="10.11646/zootaxa.4232.4.12" ext-link-type="doi" xlink:type="simple">https://doi.org/10.11646/zootaxa.4232.4.12</ext-link></mixed-citation></ref></ref-list></tp:taxon-treatment>
