# Supplementary material for: ﻿Review of the wolf spider genus Acantholycosa Dahl, 1908 from China (Araneae, Lycosidae)
Source: Zookeys. 2025 Jun 6;1240:239–56. doi: 10.3897/zookeys.1240.146399 (PMC12166387; doi:10.3897/zookeys.1240.146399)
Supplement: XML Treatment for Acantholycosa sterneri [file zookeys.1240.146399-treatment4.xml]

<!DOCTYPE tp:taxon-treatment
  PUBLIC "-//TaxonX//DTD Taxonomic Treatment Publishing DTD v0 20100105//EN" "tax-treatment-NSO.dtd">
<tp:taxon-treatment xmlns:tp="http://www.plazi.org/taxpub"><tp:treatment-meta><kwd-group><label>Taxon classification</label><kwd>
              <named-content content-type="kingdom">Animalia</named-content>
            </kwd><kwd>
              <named-content content-type="order">Araneae</named-content>
            </kwd><kwd>
              <named-content content-type="family">Lycosidae</named-content>
            </kwd></kwd-group><mixed-citation publication-type="journal"><person-group><name><surname>Zhang</surname><given-names>Xiang-Yun</given-names></name><name><surname>Zhang</surname><given-names>Zhi-Sheng</given-names></name><name><surname>Wang</surname><given-names>Lu-Yu</given-names></name></person-group><article-title>﻿Review of the wolf spider genus <italic><tp:taxon-name><tp:taxon-name-part taxon-name-part-type="genus" reg="Acantholycosa">Acantholycosa</tp:taxon-name-part></tp:taxon-name></italic> Dahl, 1908 from China (<tp:taxon-name><tp:taxon-name-part taxon-name-part-type="order">Araneae</tp:taxon-name-part></tp:taxon-name>, <tp:taxon-name><tp:taxon-name-part taxon-name-part-type="family">Lycosidae</tp:taxon-name-part></tp:taxon-name>)</article-title><source>Zookeys</source><day>06</day><month>06</month><year>2025</year><volume>1240</volume><fpage>239</fpage><lpage>256</lpage><pub-id pub-id-type="doi">10.3897/zookeys.1240.146399</pub-id></mixed-citation></tp:treatment-meta><tp:nomenclature><label>﻿</label><tp:taxon-name>
            <object-id xmlns:xlink="http://www.w3.org/1999/xlink" content-type="arpha" xlink:type="simple">79AA48E4-994C-56C8-83ED-AA44724BF954</object-id>
            <tp:taxon-name-part taxon-name-part-type="genus" reg="Acantholycosa">Acantholycosa</tp:taxon-name-part>
            <tp:taxon-name-part taxon-name-part-type="species" reg="sterneri">sterneri</tp:taxon-name-part>
          </tp:taxon-name><tp:taxon-authority>(Marusik, 1993)</tp:taxon-authority><xref ref-type="fig" rid="F5">Figs 5</xref><xref ref-type="fig" rid="F6">, 6</xref><xref ref-type="fig" rid="F13">, 13</xref><tp:nomenclature-citation-list><tp:nomenclature-citation><tp:taxon-name>
                <tp:taxon-name-part taxon-name-part-type="genus" reg="Pardosa">Pardosa</tp:taxon-name-part>
                <tp:taxon-name-part taxon-name-part-type="species" reg="sterneri">sterneri</tp:taxon-name-part>
              </tp:taxon-name><comment>Marusik, 1993: 77, figs 1–3 (♂).</comment></tp:nomenclature-citation><tp:nomenclature-citation><tp:taxon-name>
                <tp:taxon-name-part taxon-name-part-type="genus" reg="Acantholycosa">Acantholycosa</tp:taxon-name-part>
                <tp:taxon-name-part taxon-name-part-type="species" reg="sterneri">sterneri</tp:taxon-name-part>
              </tp:taxon-name><comment>: <xref ref-type="bibr" rid="B10">Kronestedt and Marusik 2002</xref>: 67, figs 2, 7, 8, 12, 13, 15–18, 21, 25–27 (♂♀); <xref ref-type="bibr" rid="B15">Marusik et al. 2004</xref>: 113, figs 66–72 (♂♀); <xref ref-type="bibr" rid="B14">Marusik and Omelko 2017</xref>: 599, fig. 12 (♂).</comment></tp:nomenclature-citation></tp:nomenclature-citation-list></tp:nomenclature><tp:treatment-sec sec-type="material" id="SECID0EDYAE"><title>Material examined.</title><p><bold>China</bold>: • 1♂, <bold>Inner Mongolia</bold>, Chifeng City, Balinyou Co., Saihanwula National Nature Reserve, top of Hanshan Mt., <named-content xmlns:xlink="http://www.w3.org/1999/xlink" content-type="dwc:verbatimCoordinates" xlink:type="simple"><named-content content-type="geo-json" specific-use="{&#34;type&#34;:&#34;Point&#34;,&#34;coordinates&#34;:[118.733889,44.174167]}" id="NCID0EQYAE" xlink:type="simple">44°10'27"N, 118°44'2"E</named-content></named-content>, elev. 1828 m, 27.06.2015, Z.S. Zhang and L.Y. Wang leg. • 1♀, Saihanwula National Nature Reserve, <named-content xmlns:xlink="http://www.w3.org/1999/xlink" content-type="dwc:verbatimCoordinates" xlink:type="simple"><named-content content-type="geo-json" specific-use="{&#34;type&#34;:&#34;Point&#34;,&#34;coordinates&#34;:[119.258611,44.326667]}" id="NCID0EYYAE" xlink:type="simple">44°18'96"N, 118°75'31"E</named-content></named-content>, elev. 1941 m, 15.08.2023, S.T. Shi et al. leg. • 1♂, Balinyou Co., Wulanba Mt,<named-content xmlns:xlink="http://www.w3.org/1999/xlink" content-type="dwc:verbatimCoordinates" xlink:type="simple"><named-content content-type="geo-json" specific-use="{&#34;type&#34;:&#34;Point&#34;,&#34;coordinates&#34;:[118.702222,44.442500]}" id="NCID0EAZAE" xlink:type="simple"> 44°26'33"N, 118°42'8"E</named-content></named-content>, elev. 1846 m, 11.07. 2023, K. Yu et al. leg.</p></tp:treatment-sec><tp:treatment-sec sec-type="diagnosis" id="SECID0EFZAE"><title>Diagnosis.</title><p><italic><tp:taxon-name><tp:taxon-name-part taxon-name-part-type="genus" reg="Acantholycosa">Acantholycosa</tp:taxon-name-part><tp:taxon-name-part taxon-name-part-type="species" reg="sterneri">sterneri</tp:taxon-name-part></tp:taxon-name></italic> is similar to <italic><tp:taxon-name><tp:taxon-name-part taxon-name-part-type="genus" reg="Acantholycosa">A.</tp:taxon-name-part><tp:taxon-name-part taxon-name-part-type="species" reg="solituda">solituda</tp:taxon-name-part></tp:taxon-name></italic> (Levi &amp; Levi, 1951) (<xref ref-type="bibr" rid="B10">Kronestedt and Marusik 2002</xref>, figs 1, 3–6, 9–11, 14, 19, 20, 22–24) in having a similar conformation of the copulatory organs (Figs <xref ref-type="fig" rid="F5">5A–D</xref>, <xref ref-type="fig" rid="F6">6C–H</xref>), but it can be differentiated by the median apophysis with a reduced apical arm (Figs <xref ref-type="fig" rid="F5">5A</xref>, <xref ref-type="fig" rid="F6">6C, E</xref>) (vs. without apical arm); embolus basal part wider than apical part (Figs <xref ref-type="fig" rid="F5">5A</xref>, <xref ref-type="fig" rid="F6">6C, E</xref>) (vs. embolus basal part as wide as apical part); embolus with pointed tip ventrally (Figs <xref ref-type="fig" rid="F5">5A</xref>, <xref ref-type="fig" rid="F6">6C, E</xref>) (vs. blunt). Females can be distinguished by the septal width measuring 1.3 times its length (Figs <xref ref-type="fig" rid="F5">5C</xref>, <xref ref-type="fig" rid="F6">6G</xref>) (vs. 2.3 times its length), and spermathecae separated (Figs <xref ref-type="fig" rid="F5">5D</xref>, <xref ref-type="fig" rid="F6">6H</xref>) (vs. spermathecae close together).</p><fig id="F5" position="float" orientation="portrait"><object-id xmlns:xlink="http://www.w3.org/1999/xlink" content-type="doi" xlink:type="simple">10.3897/zookeys.1240.146399.figure5</object-id><object-id xmlns:xlink="http://www.w3.org/1999/xlink" content-type="arpha" xlink:type="simple">B8436F3C-54F6-5E29-9116-9EB3B9F40CA7</object-id><label>Figure 5.</label><caption><p><italic><tp:taxon-name><tp:taxon-name-part taxon-name-part-type="genus" reg="Acantholycosa">Acantholycosa</tp:taxon-name-part><tp:taxon-name-part taxon-name-part-type="species" reg="sterneri">sterneri</tp:taxon-name-part></tp:taxon-name></italic> (Marusik, 1993), male (<bold>A, B</bold>) and female (<bold>C, D</bold>) <bold>A</bold> left male palp, ventral view <bold>B</bold> same, retrolateral view <bold>C</bold> epigyne, ventral view <bold>D</bold> same, dorsal view.</p></caption><graphic xmlns:xlink="http://www.w3.org/1999/xlink" xlink:href="zookeys-1240-239_article-146399__-g005.jpg" position="float" orientation="portrait" xlink:type="simple" id="oo_1346596.jpg"><uri content-type="original_file" xlink:type="simple">https://binary.pensoft.net/fig/1346596</uri></graphic></fig><fig id="F6" position="float" orientation="portrait"><object-id xmlns:xlink="http://www.w3.org/1999/xlink" content-type="doi" xlink:type="simple">10.3897/zookeys.1240.146399.figure6</object-id><object-id xmlns:xlink="http://www.w3.org/1999/xlink" content-type="arpha" xlink:type="simple">8B3D7301-B9F3-5907-B237-AD8437362354</object-id><label>Figure 6.</label><caption><p><italic><tp:taxon-name><tp:taxon-name-part taxon-name-part-type="genus" reg="Acantholycosa">Acantholycosa</tp:taxon-name-part><tp:taxon-name-part taxon-name-part-type="species" reg="sterneri">sterneri</tp:taxon-name-part></tp:taxon-name></italic> (Marusik, 1993), male (<bold>A, C–F</bold>) and female (<bold>B, G, H</bold>) <bold>A</bold> male habitus, dorsal view <bold>B</bold> female habitus, dorsal view <bold>C</bold> left male palp, ventral view <bold>D</bold> same, retrolateral view <bold>E</bold> palp bulb, ventral view <bold>F</bold> same, retrolateral view <bold>G</bold> epigyne, ventral view <bold>H</bold> same, dorsal view.</p></caption><graphic xmlns:xlink="http://www.w3.org/1999/xlink" xlink:href="zookeys-1240-239_article-146399__-g006.jpg" position="float" orientation="portrait" xlink:type="simple" id="oo_1346597.jpg"><uri content-type="original_file" xlink:type="simple">https://binary.pensoft.net/fig/1346597</uri></graphic></fig></tp:treatment-sec><tp:treatment-sec sec-type="description" id="SECID0EF5AE"><title>Description.</title><p>See <xref ref-type="bibr" rid="B10">Kronestedt and Marusik (2002)</xref>. Habitus as shown in Figs <xref ref-type="fig" rid="F6">6A, B</xref>, male palp as in Figs <xref ref-type="fig" rid="F5">5A, B</xref>, <xref ref-type="fig" rid="F6">6C–F</xref>, epigyne as in Figs <xref ref-type="fig" rid="F5">5C, D</xref>, <xref ref-type="fig" rid="F6">6G, H</xref>.</p></tp:treatment-sec><tp:treatment-sec sec-type="distribution" id="SECID0ED6AE"><title>Distribution.</title><p>China (Inner Mongolia), Russia (South Siberia), Mongolia.</p></tp:treatment-sec><tp:treatment-sec sec-type="comments" id="SECID0EI6AE"><title>Comment.</title><p>This species belongs to the <italic><tp:taxon-name><tp:taxon-name-part taxon-name-part-type="genus" reg="Acantholycosa">A.</tp:taxon-name-part><tp:taxon-name-part taxon-name-part-type="species" reg="solituda">solituda</tp:taxon-name-part></tp:taxon-name></italic>-group.</p></tp:treatment-sec><tp:treatment-sec><!--Section generated to contain objects referenced in tp:taxon-treatment.--><fig id="F13" position="float" orientation="portrait"><object-id xmlns:xlink="http://www.w3.org/1999/xlink" content-type="doi" xlink:type="simple">10.3897/zookeys.1240.146399.figure13</object-id><object-id xmlns:xlink="http://www.w3.org/1999/xlink" content-type="arpha" xlink:type="simple">E8B30974-4A33-5E24-87E3-4B83A3877FA8</object-id><label>Figure 13.</label><caption><p>Distribution of <italic><tp:taxon-name><tp:taxon-name-part taxon-name-part-type="genus" reg="Acantholycosa">Acantholycosa</tp:taxon-name-part></tp:taxon-name></italic> species in China.</p></caption><graphic xmlns:xlink="http://www.w3.org/1999/xlink" xlink:href="zookeys-1240-239_article-146399__-g013.jpg" position="float" orientation="portrait" xlink:type="simple" id="oo_1346604.jpg"><uri content-type="original_file" xlink:type="simple">https://binary.pensoft.net/fig/1346604</uri></graphic></fig></tp:treatment-sec><ref-list><ref id="B10"><mixed-citation xmlns:xlink="http://www.w3.org/1999/xlink" xlink:type="simple"><person-group><name name-style="western"><surname>Kronestedt</surname><given-names>T</given-names></name><name name-style="western"><surname>Marusik</surname><given-names>YM</given-names></name></person-group> (<year>2002</year>) <article-title>On <italic><tp:taxon-name><tp:taxon-name-part taxon-name-part-type="genus">Acantholycosa</tp:taxon-name-part><tp:taxon-name-part taxon-name-part-type="species">solituda</tp:taxon-name-part></tp:taxon-name></italic> (Levi &amp; Levi) and <italic><tp:taxon-name><tp:taxon-name-part taxon-name-part-type="genus">A.</tp:taxon-name-part><tp:taxon-name-part taxon-name-part-type="species">sterneri</tp:taxon-name-part></tp:taxon-name></italic> (Marusik) (<tp:taxon-name><tp:taxon-name-part taxon-name-part-type="order">Araneae</tp:taxon-name-part></tp:taxon-name>: <tp:taxon-name><tp:taxon-name-part taxon-name-part-type="family">Lycosidae</tp:taxon-name-part></tp:taxon-name>), a pair of geographically distant allied species.</article-title><source>Acta Arachnologica</source><volume>51</volume>(<issue>1</issue>): <fpage>63</fpage>–<lpage>71</lpage>. <ext-link xlink:href="10.2476/asjaa.51.63" ext-link-type="doi" xlink:type="simple">https://doi.org/10.2476/asjaa.51.63</ext-link></mixed-citation></ref><ref id="B15"><mixed-citation xmlns:xlink="http://www.w3.org/1999/xlink" xlink:type="simple"><person-group><name name-style="western"><surname>Marusik</surname><given-names>YM</given-names></name><name name-style="western"><surname>Azarkina</surname><given-names>GN</given-names></name><name name-style="western"><surname>Koponen</surname><given-names>S</given-names></name></person-group> (<year>2004</year>) A survey of east Palearctic <tp:taxon-name><tp:taxon-name-part taxon-name-part-type="family">Lycosidae</tp:taxon-name-part></tp:taxon-name> (<tp:taxon-name><tp:taxon-name-part taxon-name-part-type="order">Aranei</tp:taxon-name-part></tp:taxon-name>). II. Genus <italic><tp:taxon-name><tp:taxon-name-part taxon-name-part-type="genus">Acantholycosa</tp:taxon-name-part></tp:taxon-name></italic> F. Dahl, 1908 and related new genera. <tp:taxon-name><tp:taxon-name-part taxon-name-part-type="phylum">Arthropoda</tp:taxon-name-part></tp:taxon-name> Selecta 12(2)[2003]: 101–148.</mixed-citation></ref><ref id="B14"><mixed-citation xmlns:xlink="http://www.w3.org/1999/xlink" xlink:type="simple"><person-group><name name-style="western"><surname>Marusik</surname><given-names>YM</given-names></name><name name-style="western"><surname>Omelko</surname><given-names>MM</given-names></name></person-group> (<year>2017</year>) <article-title>A new species of <italic><tp:taxon-name><tp:taxon-name-part taxon-name-part-type="genus">Acantholycosa</tp:taxon-name-part><tp:taxon-name-part taxon-name-part-type="species">baltoroi</tp:taxon-name-part></tp:taxon-name></italic>-group (<tp:taxon-name><tp:taxon-name-part taxon-name-part-type="order">Araneae</tp:taxon-name-part></tp:taxon-name>: <tp:taxon-name><tp:taxon-name-part taxon-name-part-type="family">Lycosidae</tp:taxon-name-part></tp:taxon-name>, <tp:taxon-name><tp:taxon-name-part taxon-name-part-type="family">Pardosinae</tp:taxon-name-part></tp:taxon-name>) from the Russian Far East.</article-title><source>Zootaxa</source><volume>4232</volume>(<issue>4</issue>): <fpage>597</fpage>–<lpage>600</lpage>. <ext-link xlink:href="10.11646/zootaxa.4232.4.12" ext-link-type="doi" xlink:type="simple">https://doi.org/10.11646/zootaxa.4232.4.12</ext-link></mixed-citation></ref></ref-list></tp:taxon-treatment>
