# Supplementary material for: ﻿Review of the wolf spider genus Acantholycosa Dahl, 1908 from China (Araneae, Lycosidae)
Source: Zookeys. 2025 Jun 6;1240:239–56. doi: 10.3897/zookeys.1240.146399 (PMC12166387; doi:10.3897/zookeys.1240.146399)
Supplement: XML Treatment for Acantholycosa zang [file zookeys.1240.146399-treatment5.xml]

<!DOCTYPE tp:taxon-treatment
  PUBLIC "-//TaxonX//DTD Taxonomic Treatment Publishing DTD v0 20100105//EN" "tax-treatment-NSO.dtd">
<tp:taxon-treatment xmlns:tp="http://www.plazi.org/taxpub"><tp:treatment-meta><kwd-group><label>Taxon classification</label><kwd>
              <named-content content-type="kingdom">Animalia</named-content>
            </kwd><kwd>
              <named-content content-type="order">Araneae</named-content>
            </kwd><kwd>
              <named-content content-type="family">Lycosidae</named-content>
            </kwd></kwd-group><mixed-citation publication-type="journal"><person-group><name><surname>Zhang</surname><given-names>Xiang-Yun</given-names></name><name><surname>Zhang</surname><given-names>Zhi-Sheng</given-names></name><name><surname>Wang</surname><given-names>Lu-Yu</given-names></name></person-group><article-title>﻿Review of the wolf spider genus <italic><tp:taxon-name><tp:taxon-name-part taxon-name-part-type="genus" reg="Acantholycosa">Acantholycosa</tp:taxon-name-part></tp:taxon-name></italic> Dahl, 1908 from China (<tp:taxon-name><tp:taxon-name-part taxon-name-part-type="order">Araneae</tp:taxon-name-part></tp:taxon-name>, <tp:taxon-name><tp:taxon-name-part taxon-name-part-type="family">Lycosidae</tp:taxon-name-part></tp:taxon-name>)</article-title><source>Zookeys</source><day>06</day><month>06</month><year>2025</year><volume>1240</volume><fpage>239</fpage><lpage>256</lpage><pub-id pub-id-type="doi">10.3897/zookeys.1240.146399</pub-id></mixed-citation></tp:treatment-meta><tp:nomenclature><label>﻿</label><tp:taxon-name>
            <object-id xmlns:xlink="http://www.w3.org/1999/xlink" content-type="arpha" xlink:type="simple">ED71F0A9-F17B-53C9-AEA1-7E6579F7B3D2</object-id>
            <tp:taxon-name-part taxon-name-part-type="genus" reg="Acantholycosa">Acantholycosa</tp:taxon-name-part>
            <tp:taxon-name-part taxon-name-part-type="species" reg="zang">zang</tp:taxon-name-part>
            <object-id xmlns:xlink="http://www.w3.org/1999/xlink" content-type="zoobank" xlink:type="simple">https://zoobank.org/2AF6ADA8-310B-48C8-B01E-910BD979CFAE</object-id>
          </tp:taxon-name><tp:taxon-status xmlns:xlink="http://www.w3.org/1999/xlink" xlink:type="simple">sp. nov.</tp:taxon-status><xref ref-type="fig" rid="F7">Figs 7</xref><xref ref-type="fig" rid="F8">, 8</xref><xref ref-type="fig" rid="F9">, 9</xref><xref ref-type="fig" rid="F13">, 13</xref><tp:nomenclature-citation-list><tp:nomenclature-citation><tp:taxon-name>
                <tp:taxon-name-part taxon-name-part-type="genus" reg="Acantholycosa">Acantholycosa</tp:taxon-name-part>
                <tp:taxon-name-part taxon-name-part-type="species" reg="baltoroi">baltoroi</tp:taxon-name-part>
              </tp:taxon-name><comment>: <xref ref-type="bibr" rid="B3">Buchar 1976</xref>: 202, figs 1–3 (♂♀); <xref ref-type="bibr" rid="B4">Chen et al. 1998</xref>: 72, figs 13–19 (♂♀); <xref ref-type="bibr" rid="B19">Song et al. 1999</xref>: 310, figs 186A, M (♂♀); <xref ref-type="bibr" rid="B15">Marusik et al. 2004</xref>: 112, fig. 60 (♂); <xref ref-type="bibr" rid="B14">Marusik and Omelko 2017</xref>: 597, fig. 10 (♂) (misidentified).</comment></tp:nomenclature-citation></tp:nomenclature-citation-list></tp:nomenclature><tp:treatment-sec sec-type="type material" id="SECID0EWCAG"><title>Type material.</title><p>• <bold><italic>Holotype</italic></bold> ♂ (<abbrev xmlns:xlink="http://www.w3.org/1999/xlink" xlink:title="School of Life Sciences, Southwest University" id="ABBRID0E6CAG" xlink:type="simple">SWUC</abbrev>-T-LY-25-01): <bold>China</bold>, <bold>Xizang</bold>, Nyingchi City, Zayü Co., 64<sup>th</sup> km of Provincial Highway S201, <named-content xmlns:xlink="http://www.w3.org/1999/xlink" content-type="dwc:verbatimCoordinates" xlink:type="simple"><named-content content-type="geo-json" specific-use="{&#34;type&#34;:&#34;Point&#34;,&#34;coordinates&#34;:[97.135556,29.328056]}" id="NCID0EMDAG" xlink:type="simple">29°19'41"N, 97°8'8"E</named-content></named-content>, elev. 3903 m, 25.06.2018, L.Y. Wang et al. leg. • <bold><italic>Paratypes</italic></bold>: 3♂ 1♀ (<abbrev xmlns:xlink="http://www.w3.org/1999/xlink" xlink:title="School of Life Sciences, Southwest University" id="ABBRID0EUDAG" xlink:type="simple">SWUC</abbrev>-T-LY-25-02~05), same data as holotype • 1♂, Qamdo City, Riwoqê Co., Riwoqê Town, <named-content xmlns:xlink="http://www.w3.org/1999/xlink" content-type="dwc:verbatimCoordinates" xlink:type="simple"><named-content content-type="geo-json" specific-use="{&#34;type&#34;:&#34;Point&#34;,&#34;coordinates&#34;:[96.547500,31.390556]}" id="NCID0E2DAG" xlink:type="simple">31°23'26"N, 96°32'51"E</named-content></named-content>, elev. 3933 m, 22.05.2017, T. Lu and Q.Y. Wang leg. • 1♂ (<abbrev xmlns:xlink="http://www.w3.org/1999/xlink" xlink:title="School of Life Sciences, Southwest University" id="ABBRID0EAEAG" xlink:type="simple">SWUC</abbrev>-T-LY-25-06), Qamdo City, Markham Co., Quzika Township, Xiaochangdu Vill., <named-content xmlns:xlink="http://www.w3.org/1999/xlink" content-type="dwc:verbatimCoordinates" xlink:type="simple"><named-content content-type="geo-json" specific-use="{&#34;type&#34;:&#34;Point&#34;,&#34;coordinates&#34;:[98.645000,29.198056]}" id="NCID0EHEAG" xlink:type="simple">29°11'53"N, 98°38'42"E</named-content></named-content>, elev. 3496 m, 11.05.2017, T. Lu and Z.S. Wu leg. • 2♂ (<abbrev xmlns:xlink="http://www.w3.org/1999/xlink" xlink:title="School of Life Sciences, Southwest University" id="ABBRID0EMEAG" xlink:type="simple">SWUC</abbrev>-T-LY-25-07~08), Nyingchi City, Zayü Co., Guyu Township, <named-content xmlns:xlink="http://www.w3.org/1999/xlink" content-type="dwc:verbatimCoordinates" xlink:type="simple"><named-content content-type="geo-json" specific-use="{&#34;type&#34;:&#34;Point&#34;,&#34;coordinates&#34;:[97.286944,29.092222]}" id="NCID0ETEAG" xlink:type="simple">29°5'32"N, 97°17'13"E</named-content></named-content>, elev. 3196 m, valley scrub, 25.05.2019, L.Y. Wang et al. leg. • 2♂ (<abbrev xmlns:xlink="http://www.w3.org/1999/xlink" xlink:title="School of Life Sciences, Southwest University" id="ABBRID0EYEAG" xlink:type="simple">SWUC</abbrev>-T-LY-25-09~10), <bold>Sichuan Prov.</bold>, Garze Pref., Dege Co., Que’er Mt., Wudaoban, <named-content xmlns:xlink="http://www.w3.org/1999/xlink" content-type="dwc:verbatimCoordinates" xlink:type="simple"><named-content content-type="geo-json" specific-use="{&#34;type&#34;:&#34;Point&#34;,&#34;coordinates&#34;:[98.916944,31.942500]}" id="NCID0EBFAG" xlink:type="simple">31°56'33"N, 98°55'1"E</named-content></named-content>, elev. 4707 m, 18.06.2016, T. Lu et al. leg. • 7♂ 3♀ (<abbrev xmlns:xlink="http://www.w3.org/1999/xlink" xlink:title="School of Life Sciences, Southwest University" id="ABBRID0EGFAG" xlink:type="simple">SWUC</abbrev>-T-LY-25-11~20), Garze Pref., Daocheng Co., Haizi Mt., Yunsecuo River bank, <named-content xmlns:xlink="http://www.w3.org/1999/xlink" content-type="dwc:verbatimCoordinates" xlink:type="simple"><named-content content-type="geo-json" specific-use="{&#34;type&#34;:&#34;Point&#34;,&#34;coordinates&#34;:[100.191667,29.451111]}" id="NCID0ENFAG" xlink:type="simple">29°27'4"N, 100°11'30"E</named-content></named-content>, elev. 4615 m, 12.06.2016, T. Lu et al. leg.</p></tp:treatment-sec><tp:treatment-sec sec-type="etymology" id="SECID0ESFAG"><title>Etymology.</title><p>The specific name comes from the Chinese word “<italic><tp:taxon-name><tp:taxon-name-part taxon-name-part-type="genus" reg="Acantholycosa"/><tp:taxon-name-part taxon-name-part-type="species" reg="zang">zang</tp:taxon-name-part></tp:taxon-name></italic>”, the name of one of the Chinese ethnic minorities that mainly live in Xizang and Sichuan provinces of China; noun in apposition.</p></tp:treatment-sec><tp:treatment-sec sec-type="diagnosis" id="SECID0ECGAG"><title>Diagnosis.</title><p>This new species can be separated from other <italic><tp:taxon-name><tp:taxon-name-part taxon-name-part-type="genus" reg="Acantholycosa">Acantholycosa</tp:taxon-name-part></tp:taxon-name></italic> species by the lanceolate end and retrolateral serrate margin of the terminal apophysis ventrally (Fig. <xref ref-type="fig" rid="F8">8D</xref>, arrow). The new species is most similar to <italic><tp:taxon-name><tp:taxon-name-part taxon-name-part-type="genus" reg="Acantholycosa">A.</tp:taxon-name-part><tp:taxon-name-part taxon-name-part-type="species" reg="zhangi">zhangi</tp:taxon-name-part></tp:taxon-name></italic> sp. nov. in having a similar conformation of the copulatory organs (Figs <xref ref-type="fig" rid="F7">7A–E</xref>, <xref ref-type="fig" rid="F8">8B–F</xref>, <xref ref-type="fig" rid="F9">9B, C</xref> cf. Figs <xref ref-type="fig" rid="F10">10A–E</xref>, <xref ref-type="fig" rid="F11">11B–F</xref>, <xref ref-type="fig" rid="F12">12B, C</xref>), but it can be differentiated by the triangular paleal apophysis with a pointed tip in ventral view (Figs <xref ref-type="fig" rid="F7">7A, C</xref>, <xref ref-type="fig" rid="F8">8B, D, F</xref>) (vs. rectangular with a wavy tip; Figs <xref ref-type="fig" rid="F10">10A, C</xref>, <xref ref-type="fig" rid="F11">11B, D, F</xref>); the median apophysis axe shaped without spine (Figs <xref ref-type="fig" rid="F7">7A</xref>, <xref ref-type="fig" rid="F8">8B, D</xref>) (vs. rectangular with hook-shaped basal arm and triangular spine; Figs <xref ref-type="fig" rid="F10">10A</xref>, <xref ref-type="fig" rid="F11">11B, D</xref>); embolus with subparallel margins abruptly tapering at tip (Figs <xref ref-type="fig" rid="F7">7A, C</xref>, <xref ref-type="fig" rid="F8">8B, D, F</xref>) (vs. tapering from base to tip, slightly curved towards tip; Figs <xref ref-type="fig" rid="F10">10A, C</xref>, <xref ref-type="fig" rid="F11">11B, D, F</xref>). Females can be distinguished by having an epigyne with a pair of distinct hoods (Figs <xref ref-type="fig" rid="F7">7D</xref>, <xref ref-type="fig" rid="F9">9B</xref>) (vs. a pair of less pronounced hoods; Figs <xref ref-type="fig" rid="F10">10D</xref>, <xref ref-type="fig" rid="F12">12B</xref>); width of hoods equal to septal posterior width (Figs <xref ref-type="fig" rid="F7">7D</xref>, <xref ref-type="fig" rid="F9">9B</xref>) (vs. one-third septal posterior width; Figs <xref ref-type="fig" rid="F10">10D</xref>, <xref ref-type="fig" rid="F12">12B</xref>); septal base hexagonal (Figs <xref ref-type="fig" rid="F7">7D</xref>, <xref ref-type="fig" rid="F9">9B</xref>) (vs. trapezoidal; Figs <xref ref-type="fig" rid="F10">10D</xref>, <xref ref-type="fig" rid="F12">12B</xref>); spermathecal heads with wart-like projections (Figs <xref ref-type="fig" rid="F7">7E</xref>, <xref ref-type="fig" rid="F9">9C</xref>) (vs. smooth; Figs <xref ref-type="fig" rid="F10">10E</xref>, <xref ref-type="fig" rid="F12">12C</xref>).</p><fig id="F7" position="float" orientation="portrait"><object-id xmlns:xlink="http://www.w3.org/1999/xlink" content-type="doi" xlink:type="simple">10.3897/zookeys.1240.146399.figure7</object-id><object-id xmlns:xlink="http://www.w3.org/1999/xlink" content-type="arpha" xlink:type="simple">EFFEF17F-81FC-55FF-B75A-40D29AEFE63D</object-id><label>Figure 7.</label><caption><p><italic><tp:taxon-name><tp:taxon-name-part taxon-name-part-type="genus" reg="Acantholycosa">Acantholycosa</tp:taxon-name-part><tp:taxon-name-part taxon-name-part-type="species" reg="zang">zang</tp:taxon-name-part></tp:taxon-name></italic> sp. nov., holotype male (<bold>A, B</bold>), paratype male (<bold>C</bold>) and paratype female (<bold>D, E</bold>) <bold>A</bold> left male palp, ventral view <bold>B</bold> same, retrolateral view <bold>C</bold> paleal apophysis, terminal apophysis and embolus, ventral view <bold>D</bold> epigyne, ventral view <bold>E</bold> same, dorsal view. Abbreviations: C = conductor; <abbrev xmlns:xlink="http://www.w3.org/1999/xlink" xlink:title="copulatory opening" id="ABBRID0EJMAG" xlink:type="simple">CO</abbrev> = copulatory opening; E = embolus; <abbrev xmlns:xlink="http://www.w3.org/1999/xlink" xlink:title="fertilization duct" id="ABBRID0ENMAG" xlink:type="simple">FD</abbrev> = fertilization duct; <abbrev xmlns:xlink="http://www.w3.org/1999/xlink" xlink:title="hood" id="ABBRID0ERMAG" xlink:type="simple">Ho</abbrev> = hood; <abbrev xmlns:xlink="http://www.w3.org/1999/xlink" xlink:title="head of spermatheca" id="ABBRID0EVMAG" xlink:type="simple">HS</abbrev> = head of spermathecae; <abbrev xmlns:xlink="http://www.w3.org/1999/xlink" xlink:title="median apophysis" id="ABBRID0EZMAG" xlink:type="simple">MA</abbrev> = median apophysis; <abbrev xmlns:xlink="http://www.w3.org/1999/xlink" xlink:title="paleal apophysis" id="ABBRID0E4MAG" xlink:type="simple">Pa</abbrev> = paleal apophysis; <abbrev xmlns:xlink="http://www.w3.org/1999/xlink" xlink:title="septal base" id="ABBRID0EBNAG" xlink:type="simple">Sb</abbrev> = septal base; <abbrev xmlns:xlink="http://www.w3.org/1999/xlink" xlink:title="septal stem" id="ABBRID0EFNAG" xlink:type="simple">Ss</abbrev> = septal stem; <abbrev xmlns:xlink="http://www.w3.org/1999/xlink" xlink:title="stalk of spermatheca" id="ABBRID0EJNAG" xlink:type="simple">SS</abbrev> = stalk of spermathecae; <abbrev xmlns:xlink="http://www.w3.org/1999/xlink" xlink:title="subtegulum" id="ABBRID0ENNAG" xlink:type="simple">St</abbrev> = subtegulum; <abbrev xmlns:xlink="http://www.w3.org/1999/xlink" xlink:title="terminal apophysis" id="ABBRID0ERNAG" xlink:type="simple">TA</abbrev> = terminal apophysis; <abbrev xmlns:xlink="http://www.w3.org/1999/xlink" xlink:title="tegulum" id="ABBRID0EVNAG" xlink:type="simple">Te</abbrev> = tegulum.</p></caption><graphic xmlns:xlink="http://www.w3.org/1999/xlink" xlink:href="zookeys-1240-239_article-146399__-g007.jpg" position="float" orientation="portrait" xlink:type="simple" id="oo_1346598.jpg"><uri content-type="original_file" xlink:type="simple">https://binary.pensoft.net/fig/1346598</uri></graphic></fig><fig id="F8" position="float" orientation="portrait"><object-id xmlns:xlink="http://www.w3.org/1999/xlink" content-type="doi" xlink:type="simple">10.3897/zookeys.1240.146399.figure8</object-id><object-id xmlns:xlink="http://www.w3.org/1999/xlink" content-type="arpha" xlink:type="simple">11A6EDB5-67B3-534B-8CCF-30B0D14FEB52</object-id><label>Figure 8.</label><caption><p><italic><tp:taxon-name><tp:taxon-name-part taxon-name-part-type="genus" reg="Acantholycosa">Acantholycosa</tp:taxon-name-part><tp:taxon-name-part taxon-name-part-type="species" reg="zang">zang</tp:taxon-name-part></tp:taxon-name></italic> sp. nov., holotype male (<bold>A–C</bold>) and paratype male (<bold>D–F</bold>) <bold>A</bold> male habitus, dorsal view <bold>B</bold> left male palp, ventral view <bold>C</bold> same, retrolateral view <bold>D</bold> palp bulb, ventral view <bold>E</bold> same, retrolateral view <bold>F</bold> paleal apophysis, terminal apophysis and embolus, ventral view.</p></caption><graphic xmlns:xlink="http://www.w3.org/1999/xlink" xlink:href="zookeys-1240-239_article-146399__-g008.jpg" position="float" orientation="portrait" xlink:type="simple" id="oo_1346599.jpg"><uri content-type="original_file" xlink:type="simple">https://binary.pensoft.net/fig/1346599</uri></graphic></fig><fig id="F9" position="float" orientation="portrait"><object-id xmlns:xlink="http://www.w3.org/1999/xlink" content-type="doi" xlink:type="simple">10.3897/zookeys.1240.146399.figure9</object-id><object-id xmlns:xlink="http://www.w3.org/1999/xlink" content-type="arpha" xlink:type="simple">9937A043-DF79-55E6-B7D5-AA3D7E875984</object-id><label>Figure 9.</label><caption><p><italic><tp:taxon-name><tp:taxon-name-part taxon-name-part-type="genus" reg="Acantholycosa">Acantholycosa</tp:taxon-name-part><tp:taxon-name-part taxon-name-part-type="species" reg="zang">zang</tp:taxon-name-part></tp:taxon-name></italic> sp. nov., paratype female <bold>A</bold> female habitus, dorsal view <bold>B</bold> epigyne, ventral view <bold>C</bold> same, dorsal view.</p></caption><graphic xmlns:xlink="http://www.w3.org/1999/xlink" xlink:href="zookeys-1240-239_article-146399__-g009.jpg" position="float" orientation="portrait" xlink:type="simple" id="oo_1346600.jpg"><uri content-type="original_file" xlink:type="simple">https://binary.pensoft.net/fig/1346600</uri></graphic></fig></tp:treatment-sec><tp:treatment-sec sec-type="description" id="SECID0EEQAG"><title>Description.</title><p><bold>Male holotype</bold> (Fig. <xref ref-type="fig" rid="F8">8A</xref>) total length 9.23. Carapace 4.87 long, 3.91 wide; opisthosoma 4.49 long, 2.99 wide. Carapace dark brown. Eye sizes and interdistances: <abbrev xmlns:xlink="http://www.w3.org/1999/xlink" xlink:title="anterior median eye" id="ABBRID0EQQAG" xlink:type="simple">AME</abbrev> 0.15, <abbrev xmlns:xlink="http://www.w3.org/1999/xlink" xlink:title="anterior lateral eye" id="ABBRID0EUQAG" xlink:type="simple">ALE</abbrev> 0.15, <abbrev xmlns:xlink="http://www.w3.org/1999/xlink" xlink:title="posterior median eye" id="ABBRID0EYQAG" xlink:type="simple">PME</abbrev> 0.48, <abbrev xmlns:xlink="http://www.w3.org/1999/xlink" xlink:title="posterior lateral eye" id="ABBRID0E3QAG" xlink:type="simple">PLE</abbrev> 0.42; <abbrev xmlns:xlink="http://www.w3.org/1999/xlink" xlink:title="anterior median eye" id="ABBRID0EARAG" xlink:type="simple">AME</abbrev>–<abbrev xmlns:xlink="http://www.w3.org/1999/xlink" xlink:title="anterior median eye" id="ABBRID0EERAG" xlink:type="simple">AME</abbrev> 0.17, <abbrev xmlns:xlink="http://www.w3.org/1999/xlink" xlink:title="anterior median eye" id="ABBRID0EIRAG" xlink:type="simple">AME</abbrev>–<abbrev xmlns:xlink="http://www.w3.org/1999/xlink" xlink:title="anterior lateral eye" id="ABBRID0EMRAG" xlink:type="simple">ALE</abbrev> 0.10, <abbrev xmlns:xlink="http://www.w3.org/1999/xlink" xlink:title="posterior median eye" id="ABBRID0EQRAG" xlink:type="simple">PME</abbrev>–<abbrev xmlns:xlink="http://www.w3.org/1999/xlink" xlink:title="posterior median eye" id="ABBRID0EURAG" xlink:type="simple">PME</abbrev> 0.52, <abbrev xmlns:xlink="http://www.w3.org/1999/xlink" xlink:title="posterior median eye" id="ABBRID0EYRAG" xlink:type="simple">PME</abbrev>–<abbrev xmlns:xlink="http://www.w3.org/1999/xlink" xlink:title="posterior lateral eye" id="ABBRID0E3RAG" xlink:type="simple">PLE</abbrev> 0.55. Clypeus 0.3 high. Leg measurements: I 14.82 (3.83, 5.06, 3.88, 2.05); II 14.71 (3.99, 4.84, 3.85, 2.03); III 14.46 (3.62, 4.16, 4.56, 2.12); IV 19.73 (4.67, 5.69, 6.59, 2.78). Femur I with 5 dorsal and 3 prolateral spines; tibia I with 2 prolateral, 2 retrolateral and 8 ventral spines; metatarsus I with 5 prolateral, 5 retrolateral and 3 ventral spines.</p><p><bold><italic>Palp</italic></bold> (Figs <xref ref-type="fig" rid="F7">7A–C</xref>, <xref ref-type="fig" rid="F8">8B–F</xref>). Cymbium droplet-shaped, with two claws and black setae. Paleal apophysis triangular with acuminate tip. Terminal apophysis with lanceolate end and retrolateral serrate margin in ventral view. Median apophysis with concave fold dorsally and serrated margins, no apical arm. Embolus 5.5 times as long as wide, uniform, tapering abruptly at tip and without basal spine.</p><p><bold>Female paratype</bold> (<abbrev xmlns:xlink="http://www.w3.org/1999/xlink" xlink:title="School of Life Sciences, Southwest University" id="ABBRID0ETSAG" xlink:type="simple">SWUC</abbrev>-T-LY-25-02, Fig. <xref ref-type="fig" rid="F9">9A</xref>) total length 11.19. Carapace 5.18 long, 4.12 wide; opisthosoma 6.45 long, 4.35 wide. Same as in male. Eye sizes and interdistances: <abbrev xmlns:xlink="http://www.w3.org/1999/xlink" xlink:title="anterior median eye" id="ABBRID0E2SAG" xlink:type="simple">AME</abbrev> 0.17, <abbrev xmlns:xlink="http://www.w3.org/1999/xlink" xlink:title="anterior lateral eye" id="ABBRID0E6SAG" xlink:type="simple">ALE</abbrev> 0.17, <abbrev xmlns:xlink="http://www.w3.org/1999/xlink" xlink:title="posterior median eye" id="ABBRID0EDTAG" xlink:type="simple">PME</abbrev> 0.51, <abbrev xmlns:xlink="http://www.w3.org/1999/xlink" xlink:title="posterior lateral eye" id="ABBRID0EHTAG" xlink:type="simple">PLE</abbrev> 0.41; <abbrev xmlns:xlink="http://www.w3.org/1999/xlink" xlink:title="anterior median eye" id="ABBRID0ELTAG" xlink:type="simple">AME</abbrev>–<abbrev xmlns:xlink="http://www.w3.org/1999/xlink" xlink:title="anterior median eye" id="ABBRID0EPTAG" xlink:type="simple">AME</abbrev> 0.24, <abbrev xmlns:xlink="http://www.w3.org/1999/xlink" xlink:title="anterior median eye" id="ABBRID0ETTAG" xlink:type="simple">AME</abbrev>–<abbrev xmlns:xlink="http://www.w3.org/1999/xlink" xlink:title="anterior lateral eye" id="ABBRID0EXTAG" xlink:type="simple">ALE</abbrev> 0.13, <abbrev xmlns:xlink="http://www.w3.org/1999/xlink" xlink:title="posterior median eye" id="ABBRID0E2TAG" xlink:type="simple">PME</abbrev>–<abbrev xmlns:xlink="http://www.w3.org/1999/xlink" xlink:title="posterior median eye" id="ABBRID0E6TAG" xlink:type="simple">PME</abbrev> 0.58, <abbrev xmlns:xlink="http://www.w3.org/1999/xlink" xlink:title="posterior median eye" id="ABBRID0EDUAG" xlink:type="simple">PME</abbrev>–<abbrev xmlns:xlink="http://www.w3.org/1999/xlink" xlink:title="posterior lateral eye" id="ABBRID0EHUAG" xlink:type="simple">PLE</abbrev> 0.64. Clypeus height 0.29. Leg measurements: I 15.33 (4.16, 5.41, 3.58, 2.18); II 15.02 (4.05, 5.12, 3.67, 2.18); III 16.40 (4.02, 5.13, 4.67, 2.58); IV 20.47 (4.98, 5.99, 6.73, 2.77). Femur I with 5 dorsal and 2 prolateral spines; tibia I with 2 prolateral, 2 retrolateral and 8 ventral spines; metatarsus I with 4 prolateral, 4 retrolateral and 3 ventral spines.</p><p><bold><italic>Epigyne</italic></bold> (Figs <xref ref-type="fig" rid="F7">7D, E</xref>, <xref ref-type="fig" rid="F9">9B, C</xref>). Hoods distinct, clearly separated from each other. Atrium as long as wide. Septum with distinct stem and hexagonal base equal in length and width. Width of hoods equal to septal posterior width. Copulatory openings located at anterolateral margin of septal base. Spermathecae heads oval with small wart-like projections. Spermathecal stalks slightly curved. Fertilization ducts slender, width between two ducts longer than length of duct.</p></tp:treatment-sec><tp:treatment-sec sec-type="distribution" id="SECID0E1UAG"><title>Distribution.</title><p>China (Xizang, Sichuan), Nepal.</p></tp:treatment-sec><tp:treatment-sec sec-type="comments" id="SECID0E6UAG"><title>Comment.</title><p>This species belongs to the <italic><tp:taxon-name><tp:taxon-name-part taxon-name-part-type="genus" reg="Acantholycosa">A.</tp:taxon-name-part><tp:taxon-name-part taxon-name-part-type="species" reg="solituda">solituda</tp:taxon-name-part></tp:taxon-name></italic>-group.</p></tp:treatment-sec><tp:treatment-sec sec-type="remarks" id="SECID0EQVAG"><title>Remark.</title><p>Although the specimens of <italic><tp:taxon-name><tp:taxon-name-part taxon-name-part-type="genus" reg="Acantholycosa">A.</tp:taxon-name-part><tp:taxon-name-part taxon-name-part-type="species" reg="baltoroi">baltoroi</tp:taxon-name-part></tp:taxon-name></italic> from Nepal were not examined, it is clear from the descriptions in <xref ref-type="bibr" rid="B3">Buchar (1976)</xref>, <xref ref-type="bibr" rid="B15">Marusik et al (2004)</xref>, <xref ref-type="bibr" rid="B14">Marusik and Omelko (2017)</xref> that <italic><tp:taxon-name><tp:taxon-name-part taxon-name-part-type="genus" reg="Acantholycosa">A.</tp:taxon-name-part><tp:taxon-name-part taxon-name-part-type="species" reg="baltoroi">baltoroi</tp:taxon-name-part></tp:taxon-name></italic> from Nepal is identical to <italic><tp:taxon-name><tp:taxon-name-part taxon-name-part-type="genus" reg="Acantholycosa">A.</tp:taxon-name-part><tp:taxon-name-part taxon-name-part-type="species" reg="zang">zang</tp:taxon-name-part></tp:taxon-name></italic> sp. nov.</p></tp:treatment-sec><tp:treatment-sec><!--Section generated to contain objects referenced in tp:taxon-treatment.--><fig id="F13" position="float" orientation="portrait"><object-id xmlns:xlink="http://www.w3.org/1999/xlink" content-type="doi" xlink:type="simple">10.3897/zookeys.1240.146399.figure13</object-id><object-id xmlns:xlink="http://www.w3.org/1999/xlink" content-type="arpha" xlink:type="simple">E8B30974-4A33-5E24-87E3-4B83A3877FA8</object-id><label>Figure 13.</label><caption><p>Distribution of <italic><tp:taxon-name><tp:taxon-name-part taxon-name-part-type="genus" reg="Acantholycosa">Acantholycosa</tp:taxon-name-part></tp:taxon-name></italic> species in China.</p></caption><graphic xmlns:xlink="http://www.w3.org/1999/xlink" xlink:href="zookeys-1240-239_article-146399__-g013.jpg" position="float" orientation="portrait" xlink:type="simple" id="oo_1346604.jpg"><uri content-type="original_file" xlink:type="simple">https://binary.pensoft.net/fig/1346604</uri></graphic></fig><fig id="F10" position="float" orientation="portrait"><object-id xmlns:xlink="http://www.w3.org/1999/xlink" content-type="doi" xlink:type="simple">10.3897/zookeys.1240.146399.figure10</object-id><object-id xmlns:xlink="http://www.w3.org/1999/xlink" content-type="arpha" xlink:type="simple">A8EFB07B-D6C7-5F91-A36C-8381453B274F</object-id><label>Figure 10.</label><caption><p><italic><tp:taxon-name><tp:taxon-name-part taxon-name-part-type="genus" reg="Acantholycosa">Acantholycosa</tp:taxon-name-part><tp:taxon-name-part taxon-name-part-type="species" reg="zhangi">zhangi</tp:taxon-name-part></tp:taxon-name></italic> sp. nov., holotype male (<bold>A, B</bold>), paratype male (<bold>C</bold>) and paratype female (<bold>D, E</bold>) <bold>A</bold> left male palp, ventral view <bold>B</bold> same, retrolateral view <bold>C</bold> paleal apophysis, terminal apophysis and embolus, ventral view <bold>D</bold> epigyne, ventral view <bold>E</bold> same, dorsal view. Abbreviations: C = conductor; <abbrev xmlns:xlink="http://www.w3.org/1999/xlink" xlink:title="copulatory opening" id="ABBRID0ESABG" xlink:type="simple">CO</abbrev> = copulatory opening; E = embolus; <abbrev xmlns:xlink="http://www.w3.org/1999/xlink" xlink:title="fertilization duct" id="ABBRID0EWABG" xlink:type="simple">FD</abbrev> = fertilization duct; <abbrev xmlns:xlink="http://www.w3.org/1999/xlink" xlink:title="hood" id="ABBRID0E1ABG" xlink:type="simple">Ho</abbrev> = hood; <abbrev xmlns:xlink="http://www.w3.org/1999/xlink" xlink:title="head of spermatheca" id="ABBRID0E5ABG" xlink:type="simple">HS</abbrev> = head of spermathecae; <abbrev xmlns:xlink="http://www.w3.org/1999/xlink" xlink:title="median apophysis" id="ABBRID0ECBBG" xlink:type="simple">MA</abbrev> = median apophysis; <abbrev xmlns:xlink="http://www.w3.org/1999/xlink" xlink:title="paleal apophysis" id="ABBRID0EGBBG" xlink:type="simple">Pa</abbrev> = paleal apophysis; <abbrev xmlns:xlink="http://www.w3.org/1999/xlink" xlink:title="septal base" id="ABBRID0EKBBG" xlink:type="simple">Sb</abbrev> = septal base; <abbrev xmlns:xlink="http://www.w3.org/1999/xlink" xlink:title="septal stem" id="ABBRID0EOBBG" xlink:type="simple">Ss</abbrev> = septal stem; <abbrev xmlns:xlink="http://www.w3.org/1999/xlink" xlink:title="stalk of spermatheca" id="ABBRID0ESBBG" xlink:type="simple">SS</abbrev> = stalk of spermathecae; <abbrev xmlns:xlink="http://www.w3.org/1999/xlink" xlink:title="subtegulum" id="ABBRID0EWBBG" xlink:type="simple">St</abbrev> = subtegulum; <abbrev xmlns:xlink="http://www.w3.org/1999/xlink" xlink:title="terminal apophysis" id="ABBRID0E1BBG" xlink:type="simple">TA</abbrev> = terminal apophysis; <abbrev xmlns:xlink="http://www.w3.org/1999/xlink" xlink:title="tegulum" id="ABBRID0E5BBG" xlink:type="simple">Te</abbrev> = tegulum.</p></caption><graphic xmlns:xlink="http://www.w3.org/1999/xlink" xlink:href="zookeys-1240-239_article-146399__-g010.jpg" position="float" orientation="portrait" xlink:type="simple" id="oo_1346601.jpg"><uri content-type="original_file" xlink:type="simple">https://binary.pensoft.net/fig/1346601</uri></graphic></fig><fig id="F11" position="float" orientation="portrait"><object-id xmlns:xlink="http://www.w3.org/1999/xlink" content-type="doi" xlink:type="simple">10.3897/zookeys.1240.146399.figure11</object-id><object-id xmlns:xlink="http://www.w3.org/1999/xlink" content-type="arpha" xlink:type="simple">13F7839B-CC5D-5B2D-AB88-26B377B656A6</object-id><label>Figure 11.</label><caption><p><italic><tp:taxon-name><tp:taxon-name-part taxon-name-part-type="genus" reg="Acantholycosa">Acantholycosa</tp:taxon-name-part><tp:taxon-name-part taxon-name-part-type="species" reg="zhangi">zhangi</tp:taxon-name-part></tp:taxon-name></italic> sp. nov., holotype male (<bold>A–C</bold>) and paratype male (<bold>D–F</bold>) <bold>A</bold> male habitus, dorsal view <bold>B</bold> left male palp, ventral view <bold>C</bold> same, retrolateral view <bold>D</bold> right palp bulb, ventral view (mirror flip) <bold>E</bold> same, retrolateral view (mirror flip) <bold>F</bold> paleal apophysis, terminal apophysis and embolus, ventral view.</p></caption><graphic xmlns:xlink="http://www.w3.org/1999/xlink" xlink:href="zookeys-1240-239_article-146399__-g011.jpg" position="float" orientation="portrait" xlink:type="simple" id="oo_1346602.jpg"><uri content-type="original_file" xlink:type="simple">https://binary.pensoft.net/fig/1346602</uri></graphic></fig><fig id="F12" position="float" orientation="portrait"><object-id xmlns:xlink="http://www.w3.org/1999/xlink" content-type="doi" xlink:type="simple">10.3897/zookeys.1240.146399.figure12</object-id><object-id xmlns:xlink="http://www.w3.org/1999/xlink" content-type="arpha" xlink:type="simple">CB0B5B36-423C-5822-B6FE-C7E6399A87FA</object-id><label>Figure 12.</label><caption><p><italic><tp:taxon-name><tp:taxon-name-part taxon-name-part-type="genus" reg="Acantholycosa">Acantholycosa</tp:taxon-name-part><tp:taxon-name-part taxon-name-part-type="species" reg="zhangi">zhangi</tp:taxon-name-part></tp:taxon-name></italic> sp. nov., paratype female <bold>A</bold> female habitus, dorsal view <bold>B</bold> epigyne, ventral view <bold>C</bold> same, dorsal view.</p></caption><graphic xmlns:xlink="http://www.w3.org/1999/xlink" xlink:href="zookeys-1240-239_article-146399__-g012.jpg" position="float" orientation="portrait" xlink:type="simple" id="oo_1346603.jpg"><uri content-type="original_file" xlink:type="simple">https://binary.pensoft.net/fig/1346603</uri></graphic></fig></tp:treatment-sec><ref-list><ref id="B3"><mixed-citation xmlns:xlink="http://www.w3.org/1999/xlink" xlink:type="simple"><person-group><name name-style="western"><surname>Buchar</surname><given-names>J</given-names></name></person-group> (<year>1976</year>) <article-title>Über einige Lycosiden (<tp:taxon-name><tp:taxon-name-part taxon-name-part-type="order">Araneae</tp:taxon-name-part></tp:taxon-name>) aus Nepal.</article-title><source>Ergebnisse des Forschungsunternehmens Nepal Himalaya</source><volume>5</volume>: <fpage>201</fpage>–<lpage>227</lpage>.</mixed-citation></ref><ref id="B4"><mixed-citation xmlns:xlink="http://www.w3.org/1999/xlink" xlink:type="simple"><person-group><name name-style="western"><surname>Chen</surname><given-names>J</given-names></name><name name-style="western"><surname>Song</surname><given-names>DX</given-names></name><name name-style="western"><surname>Kim</surname><given-names>JP</given-names></name></person-group> (<year>1998</year>) <article-title>Two new species and two new records of Chinese wolf spiders (<tp:taxon-name><tp:taxon-name-part taxon-name-part-type="order">Araneae</tp:taxon-name-part></tp:taxon-name>: <tp:taxon-name><tp:taxon-name-part taxon-name-part-type="family">Lycosidae</tp:taxon-name-part></tp:taxon-name>).</article-title><source>Korean Arachnology</source><volume>14</volume>(<issue>1</issue>): <fpage>70</fpage>–<lpage>76</lpage>.</mixed-citation></ref><ref id="B19"><mixed-citation xmlns:xlink="http://www.w3.org/1999/xlink" xlink:type="simple"><person-group><name name-style="western"><surname>Song</surname><given-names>DX</given-names></name><name name-style="western"><surname>Zhu</surname><given-names>MS</given-names></name><name name-style="western"><surname>Chen</surname><given-names>J</given-names></name></person-group> (<year>1999</year>) The spiders of China. Hebei Science and Technology Publishing House, Shijiazhuang, 640 pp.</mixed-citation></ref><ref id="B15"><mixed-citation xmlns:xlink="http://www.w3.org/1999/xlink" xlink:type="simple"><person-group><name name-style="western"><surname>Marusik</surname><given-names>YM</given-names></name><name name-style="western"><surname>Azarkina</surname><given-names>GN</given-names></name><name name-style="western"><surname>Koponen</surname><given-names>S</given-names></name></person-group> (<year>2004</year>) A survey of east Palearctic <tp:taxon-name><tp:taxon-name-part taxon-name-part-type="family">Lycosidae</tp:taxon-name-part></tp:taxon-name> (<tp:taxon-name><tp:taxon-name-part taxon-name-part-type="order">Aranei</tp:taxon-name-part></tp:taxon-name>). II. Genus <italic><tp:taxon-name><tp:taxon-name-part taxon-name-part-type="genus">Acantholycosa</tp:taxon-name-part></tp:taxon-name></italic> F. Dahl, 1908 and related new genera. <tp:taxon-name><tp:taxon-name-part taxon-name-part-type="phylum">Arthropoda</tp:taxon-name-part></tp:taxon-name> Selecta 12(2)[2003]: 101–148.</mixed-citation></ref><ref id="B14"><mixed-citation xmlns:xlink="http://www.w3.org/1999/xlink" xlink:type="simple"><person-group><name name-style="western"><surname>Marusik</surname><given-names>YM</given-names></name><name name-style="western"><surname>Omelko</surname><given-names>MM</given-names></name></person-group> (<year>2017</year>) <article-title>A new species of <italic><tp:taxon-name><tp:taxon-name-part taxon-name-part-type="genus">Acantholycosa</tp:taxon-name-part><tp:taxon-name-part taxon-name-part-type="species">baltoroi</tp:taxon-name-part></tp:taxon-name></italic>-group (<tp:taxon-name><tp:taxon-name-part taxon-name-part-type="order">Araneae</tp:taxon-name-part></tp:taxon-name>: <tp:taxon-name><tp:taxon-name-part taxon-name-part-type="family">Lycosidae</tp:taxon-name-part></tp:taxon-name>, <tp:taxon-name><tp:taxon-name-part taxon-name-part-type="family">Pardosinae</tp:taxon-name-part></tp:taxon-name>) from the Russian Far East.</article-title><source>Zootaxa</source><volume>4232</volume>(<issue>4</issue>): <fpage>597</fpage>–<lpage>600</lpage>. <ext-link xlink:href="10.11646/zootaxa.4232.4.12" ext-link-type="doi" xlink:type="simple">https://doi.org/10.11646/zootaxa.4232.4.12</ext-link></mixed-citation></ref></ref-list></tp:taxon-treatment>
