# Supplementary material for: ﻿Review of the wolf spider genus Acantholycosa Dahl, 1908 from China (Araneae, Lycosidae)
Source: Zookeys. 2025 Jun 6;1240:239–56. doi: 10.3897/zookeys.1240.146399 (PMC12166387; doi:10.3897/zookeys.1240.146399)
Supplement: XML Treatment for Acantholycosa zhangi [file zookeys.1240.146399-treatment6.xml]

<!DOCTYPE tp:taxon-treatment
  PUBLIC "-//TaxonX//DTD Taxonomic Treatment Publishing DTD v0 20100105//EN" "tax-treatment-NSO.dtd">
<tp:taxon-treatment xmlns:tp="http://www.plazi.org/taxpub"><tp:treatment-meta><kwd-group><label>Taxon classification</label><kwd>
              <named-content content-type="kingdom">Animalia</named-content>
            </kwd><kwd>
              <named-content content-type="order">Araneae</named-content>
            </kwd><kwd>
              <named-content content-type="family">Lycosidae</named-content>
            </kwd></kwd-group><mixed-citation publication-type="journal"><person-group><name><surname>Zhang</surname><given-names>Xiang-Yun</given-names></name><name><surname>Zhang</surname><given-names>Zhi-Sheng</given-names></name><name><surname>Wang</surname><given-names>Lu-Yu</given-names></name></person-group><article-title>﻿Review of the wolf spider genus <italic><tp:taxon-name><tp:taxon-name-part taxon-name-part-type="genus" reg="Acantholycosa">Acantholycosa</tp:taxon-name-part></tp:taxon-name></italic> Dahl, 1908 from China (<tp:taxon-name><tp:taxon-name-part taxon-name-part-type="order">Araneae</tp:taxon-name-part></tp:taxon-name>, <tp:taxon-name><tp:taxon-name-part taxon-name-part-type="family">Lycosidae</tp:taxon-name-part></tp:taxon-name>)</article-title><source>Zookeys</source><day>06</day><month>06</month><year>2025</year><volume>1240</volume><fpage>239</fpage><lpage>256</lpage><pub-id pub-id-type="doi">10.3897/zookeys.1240.146399</pub-id></mixed-citation></tp:treatment-meta><tp:nomenclature><label>﻿</label><tp:taxon-name>
            <object-id xmlns:xlink="http://www.w3.org/1999/xlink" content-type="arpha" xlink:type="simple">690F63FB-226E-5481-8239-17AE20857EC4</object-id>
            <tp:taxon-name-part taxon-name-part-type="genus" reg="Acantholycosa">Acantholycosa</tp:taxon-name-part>
            <tp:taxon-name-part taxon-name-part-type="species" reg="zhangi">zhangi</tp:taxon-name-part>
            <object-id xmlns:xlink="http://www.w3.org/1999/xlink" content-type="zoobank" xlink:type="simple">https://zoobank.org/FD58FC89-BDA4-4248-87DB-8153F5D1FC9F</object-id>
          </tp:taxon-name><tp:taxon-status xmlns:xlink="http://www.w3.org/1999/xlink" xlink:type="simple">sp. nov.</tp:taxon-status><xref ref-type="fig" rid="F10">Figs 10</xref><xref ref-type="fig" rid="F11">, 11</xref><xref ref-type="fig" rid="F12">, 12</xref><xref ref-type="fig" rid="F13">, 13</xref><tp:nomenclature-citation-list><tp:nomenclature-citation><tp:taxon-name>
                <tp:taxon-name-part taxon-name-part-type="genus" reg="Acantholycosa">Acantholycosa</tp:taxon-name-part>
                <tp:taxon-name-part taxon-name-part-type="species" reg="baltoroi">baltoroi</tp:taxon-name-part>
              </tp:taxon-name><comment>: <xref ref-type="bibr" rid="B20">Song et al. 2001</xref>: 226, figs 138A–D (♂♀); <xref ref-type="bibr" rid="B23">Zhang et al. 2022</xref>: 119, figs 83A–J (♂♀). (misidentified).</comment></tp:nomenclature-citation></tp:nomenclature-citation-list></tp:nomenclature><tp:treatment-sec sec-type="type material" id="SECID0ETZAG"><title>Type material.</title><p>• <bold><italic>Holotype</italic></bold> ♂ (<abbrev xmlns:xlink="http://www.w3.org/1999/xlink" xlink:title="School of Life Sciences, Southwest University" id="ABBRID0E3ZAG" xlink:type="simple">SWUC</abbrev>-T-LY-26-01) and <bold><italic>paratype</italic></bold> ♀ (<abbrev xmlns:xlink="http://www.w3.org/1999/xlink" xlink:title="School of Life Sciences, Southwest University" id="ABBRID0ED1AG" xlink:type="simple">SWUC</abbrev>-T-LY-26-02): <bold>China, Hebei Prov.</bold>, Zhangjiakou City, Yu Co., Xiaowutai Nature Reserve, Jinhekou, <named-content xmlns:xlink="http://www.w3.org/1999/xlink" content-type="dwc:verbatimCoordinates" xlink:type="simple"><named-content content-type="geo-json" specific-use="{&#34;type&#34;:&#34;Point&#34;,&#34;coordinates&#34;:[114.967778,39.938056]}" id="NCID0EM1AG" xlink:type="simple">39°56'17"N, 114°58'4"E</named-content></named-content>, elev. 1334 m, 1.07.2012, F. Zhang leg.</p></tp:treatment-sec><tp:treatment-sec sec-type="etymology" id="SECID0ER1AG"><title>Etymology.</title><p>The specific name comes from the family name of Prof. Feng Zhang of Hebei University (Hebei, China), who collected this new species.</p></tp:treatment-sec><tp:treatment-sec sec-type="diagnosis" id="SECID0EW1AG"><title>Diagnosis.</title><p>The new species is similar to <italic><tp:taxon-name><tp:taxon-name-part taxon-name-part-type="genus" reg="Acantholycosa">A.</tp:taxon-name-part><tp:taxon-name-part taxon-name-part-type="species" reg="zang">zang</tp:taxon-name-part></tp:taxon-name></italic> sp. nov. in having similar conformation of copulatory organs (Figs <xref ref-type="fig" rid="F10">10A–E</xref>, <xref ref-type="fig" rid="F11">11B–F</xref>, <xref ref-type="fig" rid="F12">12B, C</xref>; <xref ref-type="fig" rid="F7">7A–E</xref>, <xref ref-type="fig" rid="F8">8B–F</xref>, <xref ref-type="fig" rid="F9">9B, C</xref>), but differs by paleal apophysis rectangular with wavy tip in ventral view (Figs <xref ref-type="fig" rid="F10">10A, C</xref>, <xref ref-type="fig" rid="F11">11B, D, F</xref>) (vs. triangular with pointed tip; Figs <xref ref-type="fig" rid="F7">7A, C</xref>, <xref ref-type="fig" rid="F8">8B, D, F</xref>); median apophysis rectangular with hook-shaped basal arm and triangular spine (Figs <xref ref-type="fig" rid="F10">10A</xref>, <xref ref-type="fig" rid="F11">11B, D</xref>) (vs. axe shaped without spine; Figs <xref ref-type="fig" rid="F7">7A</xref>, <xref ref-type="fig" rid="F8">8B, D</xref>); embolus gradually tapering from base to tip and slightly curved (Figs <xref ref-type="fig" rid="F10">10A, C</xref>, <xref ref-type="fig" rid="F11">11B, D, F</xref>) (vs. with parallel margins except for tip suddenly tapering; Figs <xref ref-type="fig" rid="F7">7A, C</xref>, <xref ref-type="fig" rid="F8">8B, D, F</xref>). Females can be distinguished by two less pronounced (Figs <xref ref-type="fig" rid="F10">10D</xref>, <xref ref-type="fig" rid="F12">12B</xref>) (vs. distinct hoods, Figs <xref ref-type="fig" rid="F7">7D</xref>, <xref ref-type="fig" rid="F9">9B</xref>); width of hoods one-third septal posterior width (Figs <xref ref-type="fig" rid="F10">10D</xref>, <xref ref-type="fig" rid="F12">12B</xref>) (vs. width of hoods equal to septal posterior width; Figs <xref ref-type="fig" rid="F7">7D</xref>, <xref ref-type="fig" rid="F9">9B</xref>); septal base trapezoidal (Figs <xref ref-type="fig" rid="F10">10D</xref>, <xref ref-type="fig" rid="F12">12B</xref>) (vs. base hexagonal without spine; Figs <xref ref-type="fig" rid="F7">7D</xref>, <xref ref-type="fig" rid="F9">9B</xref>); spermathecal heads smooth (Figs <xref ref-type="fig" rid="F10">10E</xref>, <xref ref-type="fig" rid="F12">12C</xref>) (vs. heads with wart-like projections; Figs <xref ref-type="fig" rid="F7">7E</xref>, <xref ref-type="fig" rid="F9">9C</xref>).</p><fig id="F10" position="float" orientation="portrait"><object-id xmlns:xlink="http://www.w3.org/1999/xlink" content-type="doi" xlink:type="simple">10.3897/zookeys.1240.146399.figure10</object-id><object-id xmlns:xlink="http://www.w3.org/1999/xlink" content-type="arpha" xlink:type="simple">A8EFB07B-D6C7-5F91-A36C-8381453B274F</object-id><label>Figure 10.</label><caption><p><italic><tp:taxon-name><tp:taxon-name-part taxon-name-part-type="genus" reg="Acantholycosa">Acantholycosa</tp:taxon-name-part><tp:taxon-name-part taxon-name-part-type="species" reg="zhangi">zhangi</tp:taxon-name-part></tp:taxon-name></italic> sp. nov., holotype male (<bold>A, B</bold>), paratype male (<bold>C</bold>) and paratype female (<bold>D, E</bold>) <bold>A</bold> left male palp, ventral view <bold>B</bold> same, retrolateral view <bold>C</bold> paleal apophysis, terminal apophysis and embolus, ventral view <bold>D</bold> epigyne, ventral view <bold>E</bold> same, dorsal view. Abbreviations: C = conductor; <abbrev xmlns:xlink="http://www.w3.org/1999/xlink" xlink:title="copulatory opening" id="ABBRID0ESABG" xlink:type="simple">CO</abbrev> = copulatory opening; E = embolus; <abbrev xmlns:xlink="http://www.w3.org/1999/xlink" xlink:title="fertilization duct" id="ABBRID0EWABG" xlink:type="simple">FD</abbrev> = fertilization duct; <abbrev xmlns:xlink="http://www.w3.org/1999/xlink" xlink:title="hood" id="ABBRID0E1ABG" xlink:type="simple">Ho</abbrev> = hood; <abbrev xmlns:xlink="http://www.w3.org/1999/xlink" xlink:title="head of spermatheca" id="ABBRID0E5ABG" xlink:type="simple">HS</abbrev> = head of spermathecae; <abbrev xmlns:xlink="http://www.w3.org/1999/xlink" xlink:title="median apophysis" id="ABBRID0ECBBG" xlink:type="simple">MA</abbrev> = median apophysis; <abbrev xmlns:xlink="http://www.w3.org/1999/xlink" xlink:title="paleal apophysis" id="ABBRID0EGBBG" xlink:type="simple">Pa</abbrev> = paleal apophysis; <abbrev xmlns:xlink="http://www.w3.org/1999/xlink" xlink:title="septal base" id="ABBRID0EKBBG" xlink:type="simple">Sb</abbrev> = septal base; <abbrev xmlns:xlink="http://www.w3.org/1999/xlink" xlink:title="septal stem" id="ABBRID0EOBBG" xlink:type="simple">Ss</abbrev> = septal stem; <abbrev xmlns:xlink="http://www.w3.org/1999/xlink" xlink:title="stalk of spermatheca" id="ABBRID0ESBBG" xlink:type="simple">SS</abbrev> = stalk of spermathecae; <abbrev xmlns:xlink="http://www.w3.org/1999/xlink" xlink:title="subtegulum" id="ABBRID0EWBBG" xlink:type="simple">St</abbrev> = subtegulum; <abbrev xmlns:xlink="http://www.w3.org/1999/xlink" xlink:title="terminal apophysis" id="ABBRID0E1BBG" xlink:type="simple">TA</abbrev> = terminal apophysis; <abbrev xmlns:xlink="http://www.w3.org/1999/xlink" xlink:title="tegulum" id="ABBRID0E5BBG" xlink:type="simple">Te</abbrev> = tegulum.</p></caption><graphic xmlns:xlink="http://www.w3.org/1999/xlink" xlink:href="zookeys-1240-239_article-146399__-g010.jpg" position="float" orientation="portrait" xlink:type="simple" id="oo_1346601.jpg"><uri content-type="original_file" xlink:type="simple">https://binary.pensoft.net/fig/1346601</uri></graphic></fig></tp:treatment-sec><tp:treatment-sec sec-type="description" id="SECID0EHCBG"><title>Description.</title><p><bold>Male holotype</bold> (Fig. <xref ref-type="fig" rid="F11">11A</xref>) total length 9.47. Carapace 4.78 long, 3.86 wide; opisthosoma 4.61 long, 2.78 wide. Carapace black brown with dark margins. Eye sizes and interdistances: <abbrev xmlns:xlink="http://www.w3.org/1999/xlink" xlink:title="anterior median eye" id="ABBRID0ETCBG" xlink:type="simple">AME</abbrev> 0.16, <abbrev xmlns:xlink="http://www.w3.org/1999/xlink" xlink:title="anterior lateral eye" id="ABBRID0EXCBG" xlink:type="simple">ALE</abbrev> 0.14, <abbrev xmlns:xlink="http://www.w3.org/1999/xlink" xlink:title="posterior median eye" id="ABBRID0E2CBG" xlink:type="simple">PME</abbrev> 0.50, <abbrev xmlns:xlink="http://www.w3.org/1999/xlink" xlink:title="posterior lateral eye" id="ABBRID0E6CBG" xlink:type="simple">PLE</abbrev> 0.35; <abbrev xmlns:xlink="http://www.w3.org/1999/xlink" xlink:title="anterior median eye" id="ABBRID0EDDBG" xlink:type="simple">AME</abbrev>–<abbrev xmlns:xlink="http://www.w3.org/1999/xlink" xlink:title="anterior median eye" id="ABBRID0EHDBG" xlink:type="simple">AME</abbrev> 0.14, <abbrev xmlns:xlink="http://www.w3.org/1999/xlink" xlink:title="anterior median eye" id="ABBRID0ELDBG" xlink:type="simple">AME</abbrev>–<abbrev xmlns:xlink="http://www.w3.org/1999/xlink" xlink:title="anterior lateral eye" id="ABBRID0EPDBG" xlink:type="simple">ALE</abbrev> 0.10, <abbrev xmlns:xlink="http://www.w3.org/1999/xlink" xlink:title="posterior median eye" id="ABBRID0ETDBG" xlink:type="simple">PME</abbrev>–<abbrev xmlns:xlink="http://www.w3.org/1999/xlink" xlink:title="posterior median eye" id="ABBRID0EXDBG" xlink:type="simple">PME</abbrev> 0.45, <abbrev xmlns:xlink="http://www.w3.org/1999/xlink" xlink:title="posterior median eye" id="ABBRID0E2DBG" xlink:type="simple">PME</abbrev>–<abbrev xmlns:xlink="http://www.w3.org/1999/xlink" xlink:title="posterior lateral eye" id="ABBRID0E6DBG" xlink:type="simple">PLE</abbrev> 0.62. Clypeus height 0.29. Leg measurements: I 14.56 (3.80, 5.20, 3.67, 1.89); II 14.29 (3.53, 5.08, 3.70, 1.98); III 14.16 (3.48, 4.46, 4.22, 2.00); IV 18.94 (4.47, 5.58, 6.26, 2.63). Femur I with 5 dorsal and 2 prolateral spines; tibia I with 2 dorsal, 1 prolateral, 1 retrolateral and 8 ventral spines; metatarsus I with 2 dorsal, 4 prolateral, 5 retrolateral and 3 ventral spines.</p><fig id="F11" position="float" orientation="portrait"><object-id xmlns:xlink="http://www.w3.org/1999/xlink" content-type="doi" xlink:type="simple">10.3897/zookeys.1240.146399.figure11</object-id><object-id xmlns:xlink="http://www.w3.org/1999/xlink" content-type="arpha" xlink:type="simple">13F7839B-CC5D-5B2D-AB88-26B377B656A6</object-id><label>Figure 11.</label><caption><p><italic><tp:taxon-name><tp:taxon-name-part taxon-name-part-type="genus" reg="Acantholycosa">Acantholycosa</tp:taxon-name-part><tp:taxon-name-part taxon-name-part-type="species" reg="zhangi">zhangi</tp:taxon-name-part></tp:taxon-name></italic> sp. nov., holotype male (<bold>A–C</bold>) and paratype male (<bold>D–F</bold>) <bold>A</bold> male habitus, dorsal view <bold>B</bold> left male palp, ventral view <bold>C</bold> same, retrolateral view <bold>D</bold> right palp bulb, ventral view (mirror flip) <bold>E</bold> same, retrolateral view (mirror flip) <bold>F</bold> paleal apophysis, terminal apophysis and embolus, ventral view.</p></caption><graphic xmlns:xlink="http://www.w3.org/1999/xlink" xlink:href="zookeys-1240-239_article-146399__-g011.jpg" position="float" orientation="portrait" xlink:type="simple" id="oo_1346602.jpg"><uri content-type="original_file" xlink:type="simple">https://binary.pensoft.net/fig/1346602</uri></graphic></fig><p><bold><italic>Palp</italic></bold> (Figs <xref ref-type="fig" rid="F10">10A–C</xref>, <xref ref-type="fig" rid="F11">11B–F</xref>). Cymbium with dense black setae and one claw. Paleal apophysis rectangular with wavy end. Terminal apophysis with a hook-shaped tip in retrolateral view. Median apophysis rectangular with hook-shaped basal arm and triangular spine. Embolus originating at 9 o’clock position, broad and almost straight, without basal spine, tapering from base to tip; distal end of embolus slightly curved, pointing posteriorly.</p><p><bold>Female paratype</bold> (Fig. <xref ref-type="fig" rid="F12">12A</xref>) total length 10.33. Carapace 5.16 long, 3.91 wide; opisthosoma 5.43 long, 3.72 wide. Eye sizes and interdistances: <abbrev xmlns:xlink="http://www.w3.org/1999/xlink" xlink:title="anterior median eye" id="ABBRID0ECGBG" xlink:type="simple">AME</abbrev> 0.16, <abbrev xmlns:xlink="http://www.w3.org/1999/xlink" xlink:title="anterior lateral eye" id="ABBRID0EGGBG" xlink:type="simple">ALE</abbrev> 0.15, <abbrev xmlns:xlink="http://www.w3.org/1999/xlink" xlink:title="posterior median eye" id="ABBRID0EKGBG" xlink:type="simple">PME</abbrev> 0.50, <abbrev xmlns:xlink="http://www.w3.org/1999/xlink" xlink:title="posterior lateral eye" id="ABBRID0EOGBG" xlink:type="simple">PLE</abbrev> 0.41; <abbrev xmlns:xlink="http://www.w3.org/1999/xlink" xlink:title="anterior median eye" id="ABBRID0ESGBG" xlink:type="simple">AME</abbrev>–<abbrev xmlns:xlink="http://www.w3.org/1999/xlink" xlink:title="anterior median eye" id="ABBRID0EWGBG" xlink:type="simple">AME</abbrev> 0.17, <abbrev xmlns:xlink="http://www.w3.org/1999/xlink" xlink:title="anterior median eye" id="ABBRID0E1GBG" xlink:type="simple">AME</abbrev>–<abbrev xmlns:xlink="http://www.w3.org/1999/xlink" xlink:title="anterior lateral eye" id="ABBRID0E5GBG" xlink:type="simple">ALE</abbrev> 0.10, <abbrev xmlns:xlink="http://www.w3.org/1999/xlink" xlink:title="posterior median eye" id="ABBRID0ECHBG" xlink:type="simple">PME</abbrev>–<abbrev xmlns:xlink="http://www.w3.org/1999/xlink" xlink:title="posterior median eye" id="ABBRID0EGHBG" xlink:type="simple">PME</abbrev> 0.49, <abbrev xmlns:xlink="http://www.w3.org/1999/xlink" xlink:title="posterior median eye" id="ABBRID0EKHBG" xlink:type="simple">PME</abbrev>–<abbrev xmlns:xlink="http://www.w3.org/1999/xlink" xlink:title="posterior lateral eye" id="ABBRID0EOHBG" xlink:type="simple">PLE</abbrev> 0.59. Clypeus 0.54 high. Leg measurements: I 14.89 (3.92, 5.47, 3.54, 1.96); II 14.68 (4.04, 5.06, 3.58, 2.00); III 14.73 (3.88, 4.57, 4.31, 1.97); IV 20.63 (5.03, 6.18, 6.55, 2.87). Femur I with 5 dorsal and 2 prolateral spines; tibia I with 2 prolateral, 2 retrolateral and 8 ventral spines; metatarsus I with 5 prolateral, 4 retrolateral and 3 ventral spines. Except for the lighter body color, the other features are the same as those of the males.</p><fig id="F12" position="float" orientation="portrait"><object-id xmlns:xlink="http://www.w3.org/1999/xlink" content-type="doi" xlink:type="simple">10.3897/zookeys.1240.146399.figure12</object-id><object-id xmlns:xlink="http://www.w3.org/1999/xlink" content-type="arpha" xlink:type="simple">CB0B5B36-423C-5822-B6FE-C7E6399A87FA</object-id><label>Figure 12.</label><caption><p><italic><tp:taxon-name><tp:taxon-name-part taxon-name-part-type="genus" reg="Acantholycosa">Acantholycosa</tp:taxon-name-part><tp:taxon-name-part taxon-name-part-type="species" reg="zhangi">zhangi</tp:taxon-name-part></tp:taxon-name></italic> sp. nov., paratype female <bold>A</bold> female habitus, dorsal view <bold>B</bold> epigyne, ventral view <bold>C</bold> same, dorsal view.</p></caption><graphic xmlns:xlink="http://www.w3.org/1999/xlink" xlink:href="zookeys-1240-239_article-146399__-g012.jpg" position="float" orientation="portrait" xlink:type="simple" id="oo_1346603.jpg"><uri content-type="original_file" xlink:type="simple">https://binary.pensoft.net/fig/1346603</uri></graphic></fig><fig id="F13" position="float" orientation="portrait"><object-id xmlns:xlink="http://www.w3.org/1999/xlink" content-type="doi" xlink:type="simple">10.3897/zookeys.1240.146399.figure13</object-id><object-id xmlns:xlink="http://www.w3.org/1999/xlink" content-type="arpha" xlink:type="simple">E8B30974-4A33-5E24-87E3-4B83A3877FA8</object-id><label>Figure 13.</label><caption><p>Distribution of <italic><tp:taxon-name><tp:taxon-name-part taxon-name-part-type="genus" reg="Acantholycosa">Acantholycosa</tp:taxon-name-part></tp:taxon-name></italic> species in China.</p></caption><graphic xmlns:xlink="http://www.w3.org/1999/xlink" xlink:href="zookeys-1240-239_article-146399__-g013.jpg" position="float" orientation="portrait" xlink:type="simple" id="oo_1346604.jpg"><uri content-type="original_file" xlink:type="simple">https://binary.pensoft.net/fig/1346604</uri></graphic></fig><p><bold><italic>Epigyne</italic></bold> (Figs <xref ref-type="fig" rid="F10">10D, E</xref>, <xref ref-type="fig" rid="F12">12B, C</xref>). Two hoods less pronounced and shallow. Atrium rhomboid. Septum with trapeziodal base. Width of hoods one-third septal posterior width. Spermathecal heads clavate and smooth. Spermathecal stalks slightly curved. Fertilization ducts extending antero-laterally.</p></tp:treatment-sec><tp:treatment-sec sec-type="distribution" id="SECID0ETJBG"><title>Distribution.</title><p>China (Hebei).</p></tp:treatment-sec><tp:treatment-sec sec-type="comments" id="SECID0EYJBG"><title>Comment.</title><p>This species belongs to the <italic><tp:taxon-name><tp:taxon-name-part taxon-name-part-type="genus" reg="Acantholycosa">A.</tp:taxon-name-part><tp:taxon-name-part taxon-name-part-type="species" reg="solituda">solituda</tp:taxon-name-part></tp:taxon-name></italic>-group.</p></tp:treatment-sec><tp:treatment-sec sec-type="remarks" id="SECID0EJKBG"><title>Remarks.</title><p>Following the taxonomic revision by <xref ref-type="bibr" rid="B18">Sankaran and Caleb (2023)</xref> that transferred <italic><tp:taxon-name><tp:taxon-name-part taxon-name-part-type="genus" reg="Acantholycosa">Acantholycosa</tp:taxon-name-part><tp:taxon-name-part taxon-name-part-type="species" reg="baltoroi">baltoroi</tp:taxon-name-part></tp:taxon-name></italic> to the genus <italic><tp:taxon-name><tp:taxon-name-part taxon-name-part-type="genus" reg="Evippa">Evippa</tp:taxon-name-part></tp:taxon-name></italic> Simon, 1882 (currently recognized as <italic><tp:taxon-name><tp:taxon-name-part taxon-name-part-type="genus" reg="Evippa">E.</tp:taxon-name-part><tp:taxon-name-part taxon-name-part-type="species" reg="baltoroi">baltoroi</tp:taxon-name-part></tp:taxon-name></italic>), and the subsequent recognition that all previous records of <italic><tp:taxon-name><tp:taxon-name-part taxon-name-part-type="genus" reg="Acantholycosa">A.</tp:taxon-name-part><tp:taxon-name-part taxon-name-part-type="species" reg="baltoroi">baltoroi</tp:taxon-name-part></tp:taxon-name></italic> represented misidentifications, the former “<italic><tp:taxon-name><tp:taxon-name-part taxon-name-part-type="genus" reg="Acantholycosa">A.</tp:taxon-name-part><tp:taxon-name-part taxon-name-part-type="species" reg="baltoroi">baltoroi</tp:taxon-name-part></tp:taxon-name></italic>-group” requires nomenclatural adjustment. We hereby propose the reclassification of this species group as the <italic><tp:taxon-name><tp:taxon-name-part taxon-name-part-type="genus" reg="Acantholycosa">Acantholycosa</tp:taxon-name-part><tp:taxon-name-part taxon-name-part-type="species" reg="solituda">solituda</tp:taxon-name-part></tp:taxon-name></italic>-group, based on taxonomic priority. In addition, because of the closer morphological similarity between <italic><tp:taxon-name><tp:taxon-name-part taxon-name-part-type="genus" reg="Acantholycosa">A.</tp:taxon-name-part><tp:taxon-name-part taxon-name-part-type="species" reg="lignaria">lignaria</tp:taxon-name-part></tp:taxon-name></italic> and <italic><tp:taxon-name><tp:taxon-name-part taxon-name-part-type="genus" reg="Acantholycosa">A.</tp:taxon-name-part><tp:taxon-name-part taxon-name-part-type="species" reg="zonsteini">zonsteini</tp:taxon-name-part></tp:taxon-name></italic>, we reclassify <italic><tp:taxon-name><tp:taxon-name-part taxon-name-part-type="genus" reg="Acantholycosa">A.</tp:taxon-name-part><tp:taxon-name-part taxon-name-part-type="species" reg="zonsteini">zonsteini</tp:taxon-name-part></tp:taxon-name></italic> along with the similar species <italic><tp:taxon-name><tp:taxon-name-part taxon-name-part-type="genus" reg="Acantholycosa">A.</tp:taxon-name-part><tp:taxon-name-part taxon-name-part-type="species" reg="levinae">levinae</tp:taxon-name-part></tp:taxon-name></italic> Marusik, Azarkina &amp; Koponen, 2004 into the <italic><tp:taxon-name><tp:taxon-name-part taxon-name-part-type="genus" reg="Acantholycosa">A.</tp:taxon-name-part><tp:taxon-name-part taxon-name-part-type="species" reg="lignaria">lignaria</tp:taxon-name-part></tp:taxon-name></italic>-group. Therefore, the <italic><tp:taxon-name><tp:taxon-name-part taxon-name-part-type="genus" reg="Acantholycosa">A.</tp:taxon-name-part><tp:taxon-name-part taxon-name-part-type="species" reg="solituda">solituda</tp:taxon-name-part></tp:taxon-name></italic>-group comprises the following valid species: <italic><tp:taxon-name><tp:taxon-name-part taxon-name-part-type="genus" reg="Acantholycosa">A.</tp:taxon-name-part><tp:taxon-name-part taxon-name-part-type="species" reg="sergeevi">sergeevi</tp:taxon-name-part></tp:taxon-name></italic> Fomichev, 2021, <italic><tp:taxon-name><tp:taxon-name-part taxon-name-part-type="genus" reg="Acantholycosa">A.</tp:taxon-name-part><tp:taxon-name-part taxon-name-part-type="species" reg="solituda">solituda</tp:taxon-name-part></tp:taxon-name></italic>, <italic><tp:taxon-name><tp:taxon-name-part taxon-name-part-type="genus" reg="Acantholycosa">A.</tp:taxon-name-part><tp:taxon-name-part taxon-name-part-type="species" reg="sterneri">sterneri</tp:taxon-name-part></tp:taxon-name></italic>, and the two newly described taxa (<italic><tp:taxon-name><tp:taxon-name-part taxon-name-part-type="genus" reg="Acantholycosa">A.</tp:taxon-name-part><tp:taxon-name-part taxon-name-part-type="species" reg="zang">zang</tp:taxon-name-part></tp:taxon-name></italic> sp. nov. and <italic><tp:taxon-name><tp:taxon-name-part taxon-name-part-type="genus" reg="Acantholycosa">A.</tp:taxon-name-part><tp:taxon-name-part taxon-name-part-type="species" reg="zhangi">zhangi</tp:taxon-name-part></tp:taxon-name></italic> sp. nov.).</p></tp:treatment-sec><tp:treatment-sec><!--Section generated to contain objects referenced in tp:taxon-treatment.--><fig id="F7" position="float" orientation="portrait"><object-id xmlns:xlink="http://www.w3.org/1999/xlink" content-type="doi" xlink:type="simple">10.3897/zookeys.1240.146399.figure7</object-id><object-id xmlns:xlink="http://www.w3.org/1999/xlink" content-type="arpha" xlink:type="simple">EFFEF17F-81FC-55FF-B75A-40D29AEFE63D</object-id><label>Figure 7.</label><caption><p><italic><tp:taxon-name><tp:taxon-name-part taxon-name-part-type="genus" reg="Acantholycosa">Acantholycosa</tp:taxon-name-part><tp:taxon-name-part taxon-name-part-type="species" reg="zang">zang</tp:taxon-name-part></tp:taxon-name></italic> sp. nov., holotype male (<bold>A, B</bold>), paratype male (<bold>C</bold>) and paratype female (<bold>D, E</bold>) <bold>A</bold> left male palp, ventral view <bold>B</bold> same, retrolateral view <bold>C</bold> paleal apophysis, terminal apophysis and embolus, ventral view <bold>D</bold> epigyne, ventral view <bold>E</bold> same, dorsal view. Abbreviations: C = conductor; <abbrev xmlns:xlink="http://www.w3.org/1999/xlink" xlink:title="copulatory opening" id="ABBRID0EJMAG" xlink:type="simple">CO</abbrev> = copulatory opening; E = embolus; <abbrev xmlns:xlink="http://www.w3.org/1999/xlink" xlink:title="fertilization duct" id="ABBRID0ENMAG" xlink:type="simple">FD</abbrev> = fertilization duct; <abbrev xmlns:xlink="http://www.w3.org/1999/xlink" xlink:title="hood" id="ABBRID0ERMAG" xlink:type="simple">Ho</abbrev> = hood; <abbrev xmlns:xlink="http://www.w3.org/1999/xlink" xlink:title="head of spermatheca" id="ABBRID0EVMAG" xlink:type="simple">HS</abbrev> = head of spermathecae; <abbrev xmlns:xlink="http://www.w3.org/1999/xlink" xlink:title="median apophysis" id="ABBRID0EZMAG" xlink:type="simple">MA</abbrev> = median apophysis; <abbrev xmlns:xlink="http://www.w3.org/1999/xlink" xlink:title="paleal apophysis" id="ABBRID0E4MAG" xlink:type="simple">Pa</abbrev> = paleal apophysis; <abbrev xmlns:xlink="http://www.w3.org/1999/xlink" xlink:title="septal base" id="ABBRID0EBNAG" xlink:type="simple">Sb</abbrev> = septal base; <abbrev xmlns:xlink="http://www.w3.org/1999/xlink" xlink:title="septal stem" id="ABBRID0EFNAG" xlink:type="simple">Ss</abbrev> = septal stem; <abbrev xmlns:xlink="http://www.w3.org/1999/xlink" xlink:title="stalk of spermatheca" id="ABBRID0EJNAG" xlink:type="simple">SS</abbrev> = stalk of spermathecae; <abbrev xmlns:xlink="http://www.w3.org/1999/xlink" xlink:title="subtegulum" id="ABBRID0ENNAG" xlink:type="simple">St</abbrev> = subtegulum; <abbrev xmlns:xlink="http://www.w3.org/1999/xlink" xlink:title="terminal apophysis" id="ABBRID0ERNAG" xlink:type="simple">TA</abbrev> = terminal apophysis; <abbrev xmlns:xlink="http://www.w3.org/1999/xlink" xlink:title="tegulum" id="ABBRID0EVNAG" xlink:type="simple">Te</abbrev> = tegulum.</p></caption><graphic xmlns:xlink="http://www.w3.org/1999/xlink" xlink:href="zookeys-1240-239_article-146399__-g007.jpg" position="float" orientation="portrait" xlink:type="simple" id="oo_1346598.jpg"><uri content-type="original_file" xlink:type="simple">https://binary.pensoft.net/fig/1346598</uri></graphic></fig><fig id="F8" position="float" orientation="portrait"><object-id xmlns:xlink="http://www.w3.org/1999/xlink" content-type="doi" xlink:type="simple">10.3897/zookeys.1240.146399.figure8</object-id><object-id xmlns:xlink="http://www.w3.org/1999/xlink" content-type="arpha" xlink:type="simple">11A6EDB5-67B3-534B-8CCF-30B0D14FEB52</object-id><label>Figure 8.</label><caption><p><italic><tp:taxon-name><tp:taxon-name-part taxon-name-part-type="genus" reg="Acantholycosa">Acantholycosa</tp:taxon-name-part><tp:taxon-name-part taxon-name-part-type="species" reg="zang">zang</tp:taxon-name-part></tp:taxon-name></italic> sp. nov., holotype male (<bold>A–C</bold>) and paratype male (<bold>D–F</bold>) <bold>A</bold> male habitus, dorsal view <bold>B</bold> left male palp, ventral view <bold>C</bold> same, retrolateral view <bold>D</bold> palp bulb, ventral view <bold>E</bold> same, retrolateral view <bold>F</bold> paleal apophysis, terminal apophysis and embolus, ventral view.</p></caption><graphic xmlns:xlink="http://www.w3.org/1999/xlink" xlink:href="zookeys-1240-239_article-146399__-g008.jpg" position="float" orientation="portrait" xlink:type="simple" id="oo_1346599.jpg"><uri content-type="original_file" xlink:type="simple">https://binary.pensoft.net/fig/1346599</uri></graphic></fig><fig id="F9" position="float" orientation="portrait"><object-id xmlns:xlink="http://www.w3.org/1999/xlink" content-type="doi" xlink:type="simple">10.3897/zookeys.1240.146399.figure9</object-id><object-id xmlns:xlink="http://www.w3.org/1999/xlink" content-type="arpha" xlink:type="simple">9937A043-DF79-55E6-B7D5-AA3D7E875984</object-id><label>Figure 9.</label><caption><p><italic><tp:taxon-name><tp:taxon-name-part taxon-name-part-type="genus" reg="Acantholycosa">Acantholycosa</tp:taxon-name-part><tp:taxon-name-part taxon-name-part-type="species" reg="zang">zang</tp:taxon-name-part></tp:taxon-name></italic> sp. nov., paratype female <bold>A</bold> female habitus, dorsal view <bold>B</bold> epigyne, ventral view <bold>C</bold> same, dorsal view.</p></caption><graphic xmlns:xlink="http://www.w3.org/1999/xlink" xlink:href="zookeys-1240-239_article-146399__-g009.jpg" position="float" orientation="portrait" xlink:type="simple" id="oo_1346600.jpg"><uri content-type="original_file" xlink:type="simple">https://binary.pensoft.net/fig/1346600</uri></graphic></fig></tp:treatment-sec><ref-list><ref id="B20"><mixed-citation xmlns:xlink="http://www.w3.org/1999/xlink" xlink:type="simple"><person-group><name name-style="western"><surname>Song</surname><given-names>DX</given-names></name><name name-style="western"><surname>Zhu</surname><given-names>MS</given-names></name><name name-style="western"><surname>Chen</surname><given-names>J</given-names></name></person-group> (<year>2001</year>) <source>The Fauna of Hebei, China: <tp:taxon-name><tp:taxon-name-part taxon-name-part-type="order">Araneae</tp:taxon-name-part></tp:taxon-name>.</source><publisher-name>Hebei Science and Technology Publishing House</publisher-name>, <publisher-loc>Shijiazhuang</publisher-loc>, <size units="page">510 pp</size>.</mixed-citation></ref><ref id="B23"><mixed-citation xmlns:xlink="http://www.w3.org/1999/xlink" xlink:type="simple"><person-group><name name-style="western"><surname>Zhang</surname><given-names>F</given-names></name><name name-style="western"><surname>Peng</surname><given-names>JY</given-names></name><name name-style="western"><surname>Zhang</surname><given-names>BS</given-names></name></person-group> (<year>2022</year>) <source>Spiders of Mt. Xiaowutai.</source><publisher-name>Science Press</publisher-name>, <publisher-loc>Beijing</publisher-loc>, <size units="page">387 pp</size>.</mixed-citation></ref><ref id="B18"><mixed-citation xmlns:xlink="http://www.w3.org/1999/xlink" xlink:type="simple"><person-group><name name-style="western"><surname>Sankaran</surname><given-names>PM</given-names></name><name name-style="western"><surname>Caleb</surname><given-names>JTD</given-names></name></person-group> (<year>2023</year>) <article-title>Notes on Indian wolf spiders: III. Genera <italic><tp:taxon-name><tp:taxon-name-part taxon-name-part-type="genus">Acantholycosa</tp:taxon-name-part></tp:taxon-name></italic> Dahl, 1908, <italic><tp:taxon-name><tp:taxon-name-part taxon-name-part-type="genus">Evippomma</tp:taxon-name-part></tp:taxon-name></italic> Roewer, 1959, <italic><tp:taxon-name><tp:taxon-name-part taxon-name-part-type="genus">Hippasosa</tp:taxon-name-part></tp:taxon-name></italic> Roewer, 1960 and <italic><tp:taxon-name><tp:taxon-name-part taxon-name-part-type="genus">Trochosa</tp:taxon-name-part></tp:taxon-name></italic> C.L. Koch, 1847 (<tp:taxon-name><tp:taxon-name-part taxon-name-part-type="order">Araneae</tp:taxon-name-part></tp:taxon-name>: <tp:taxon-name><tp:taxon-name-part taxon-name-part-type="family">Lycosidae</tp:taxon-name-part></tp:taxon-name>).</article-title><source>Zootaxa</source><volume>5369</volume>(<issue>4</issue>): <fpage>533</fpage>–<lpage>552</lpage>. <ext-link xlink:href="10.11646/zootaxa.5369.4.4" ext-link-type="doi" xlink:type="simple">https://doi.org/10.11646/zootaxa.5369.4.4</ext-link></mixed-citation></ref></ref-list></tp:taxon-treatment>
